# Supplementary material for: Metabolic and genetic analysis links TRITERPENE SYNTHASE 12 to oleanolic acid biosynthesis in grape berry wax
Source: J Exp Bot. 2025 Mar 18;76(11):3186–205. doi: 10.1093/jxb/eraf119 (PMC12321741; doi:10.1093/jxb/eraf119)
Supplement: eraf119_suppl_Supplementary_File_2 [file eraf119_suppl_supplementary_file_2.xlsx]

## Sheet: Supplementary table
region	v3 gene name	v3_chr	v3_start	v3_end	Uniprot/SWISprot Hit	e-Value
2.1	Vitvi02g00391	chr02	3567331	3568222	TLP_ACTDERecName: Full=Thaumatin-like protein; AltName: Allergen=Act d 2; Flags: Precursor	4.23486e-124
2.1	Vitvi02g00392	chr02	3575452	3575917	---NA---	0
2.1	Vitvi02g01401	chr02	3585949	3587346	---NA---	0
2.1	Vitvi02g00393	chr02	3587788	3588702	TLP_ACTDERecName: Full=Thaumatin-like protein; AltName: Allergen=Act d 2; Flags: Precursor	2.11804e-122
2.1	Vitvi02g01402	chr02	3600635	3601045	---NA---	0
2.1	Vitvi02g01403	chr02	3602727	3603579	TLP_ACTDERecName: Full=Thaumatin-like protein; AltName: Allergen=Act d 2; Flags: Precursor	4.57253e-124
2.1	Vitvi02g01404	chr02	3609237	3610136	TLP_ACTDERecName: Full=Thaumatin-like protein; AltName: Allergen=Act d 2; Flags: Precursor	4.83538e-125
2.1	Vitvi02g01405	chr02	3612243	3612966	TLP_ACTDERecName: Full=Thaumatin-like protein; AltName: Allergen=Act d 2; Flags: Precursor	4.63849e-114
2.1	Vitvi02g01406	chr02	3621291	3622282	TLP_ACTDERecName: Full=Thaumatin-like protein; AltName: Allergen=Act d 2; Flags: Precursor	2.32331e-118
2.1	Vitvi02g01407	chr02	3628995	3629757	TLP_ACTDERecName: Full=Thaumatin-like protein; AltName: Allergen=Act d 2; Flags: Precursor	4.94438e-102
2.1	Vitvi02g01408	chr02	3634315	3635213	ALL13_OLEEURecName: Full=Thaumatin-like protein; AltName: Full=Endo-(1,3)-beta-glucanase; AltName: Allergen=Ole e 13; Flags: Precursor	9.69032e-126
2.1	Vitvi02g01409	chr02	3637330	3638373	OSL3_ARATHRecName: Full=Osmotin-like protein OSM34; Flags: Precursor	1.41349e-119
2.1	Vitvi02g00394	chr02	3642224	3644899	ERG3_ORYSIRecName: Full=Elicitor-responsive protein 3; AltName: Full=16 kDa phloem protein; AltName: Full=RPP16	6.76667e-71
2.1	Vitvi02g00395	chr02	3645540	3648031	C80B3_PAPSORecName: Full=(S)-N-methylcoclaurine 3'-hydroxylase isozyme 1; AltName: Full=Cytochrome P450 80B1; AltName: Full=Cytochrome P450 80B3	1.23231e-149
2.1	Vitvi02g00396	chr02	3650506	3652318	C80G2_COPJARecName: Full=Corytuberine synthase; AltName: Full=Cytochrome P450 80G2	1.77377e-131
2.1	Vitvi02g00397	chr02	3653986	3654513	C76M7_ORYSJRecName: Full=Ent-cassadiene C11-alpha-hydroxylase 1; AltName: Full=Cytochrome P450 76M7	1.41227e-19
2.1	Vitvi02g00398	chr02	3665067	3668129	P2A12_ARATHRecName: Full=F-box protein PP2-A12; AltName: Full=Protein PHLOEM PROTEIN 2-LIKE A12; Short=AtPP2-A12	1.45886e-139
2.1	Vitvi02g00399	chr02	3669497	3680722	SLK2_ARATHRecName: Full=Probable transcriptional regulator SLK2; Short=AtSLK2; AltName: Full=Protein SEUSS-like 2	4.43163e-139
2.1	Vitvi02g00401	chr02	3683326	3688699	RRP36_NEMVERecName: Full=Ribosomal RNA processing protein 36 homolog	1.84515e-32
2.2	Vitvi02g00682	chr02	7261562	7271771	BSK2_ARATHRecName: Full=Serine/threonine-protein kinase BSK2; AltName: Full=Brassinosteroid-signaling kinase 2	0
2.2	Vitvi02g01502	chr02	7292185	7295124	---NA---	0
2.2	Vitvi02g00683	chr02	7296404	7301007	PTR14_ARATHRecName: Full=Protein NRT1/ PTR FAMILY 7.3; Short=AtNPF7.3; AltName: Full=Nitrate transporter 1.5	0
2.3	Vitvi02g00689	chr02	7416805	7420299	---NA---	0
2.3	Vitvi02g01503	chr02	7432725	7432901	---NA---	0
2.3	Vitvi02g00691	chr02	7434994	7451487	BAZ2B_HUMANRecName: Full=Bromodomain adjacent to zinc finger domain protein 2B; AltName: Full=hWALp4	2.72651e-05
2.3	Vitvi02g00693	chr02	7473993	7477301	MCAT_ARATHRecName: Full=Mitochondrial carnitine/acylcarnitine carrier-like protein; AltName: Full=Carnitine/acylcarnitine translocase-like protein; Short=CAC-like protein; AltName: Full=Protein A BOUT DE SOUFFLE	2.73627e-174
2.3	Vitvi02g00694	chr02	7477302	7480527	---NA---	0
2.3	Vitvi02g00695	chr02	7482277	7484541	PYR1_ARATHRecName: Full=Abscisic acid receptor PYR1; AltName: Full=ABI1-binding protein 6; AltName: Full=Protein PYRABACTIN RESISTANCE 1; AltName: Full=Regulatory components of ABA receptor 11	2.3652e-100
2.3	Vitvi02g00696	chr02	7502154	7504385	IKU1_ARATHRecName: Full=Protein HAIKU1; AltName: Full=MPK3/6-targeted VQ-motif-containing protein 9; AltName: Full=VQ motif-containing protein 14; Short=AtVQ14	1.751e-42
2.3	Vitvi02g00697	chr02	7509009	7512571	---NA---	0
2.3	Vitvi02g01504	chr02	7512572	7514415	---NA---	0
2.3	Vitvi02g01505	chr02	7516741	7517489	---NA---	0
2.3	Vitvi02g00698	chr02	7538471	7541099	MYC2_SOLLCRecName: Full=Transcription factor MYC2; Short=LeMYC2; Short=SlMYC2; AltName: Full=Basic helix-loop-helix protein 147; AltName: Full=Transcription factor bHLH147; AltName: Full=bHLH transcription factor bHLH147	0
2.4	Vitvi02g01519	chr02	9098719	9099667	---NA---	0
2.4	Vitvi02g00787	chr02	9102501	9115571	AB17C_DANRERecName: Full=Alpha/beta hydrolase domain-containing protein 17C; Short=Abhydrolase domain-containing protein 17C	1.68184e-70
2.4	Vitvi02g00790	chr02	9123915	9129262	CSLD3_ARATHRecName: Full=Cellulose synthase-like protein D3; Short=AtCslD3; AltName: Full=Protein KOJAK	0
2.4	Vitvi02g00791	chr02	9133993	9144207	---NA---	0
2.4	Vitvi02g01520	chr02	9151187	9151438	---NA---	0
2.4	Vitvi02g00792	chr02	9165547	9167664	XTH30_ARATHRecName: Full=Probable xyloglucan endotransglucosylase/hydrolase protein 30; Short=At-XTH30; Short=XTH-30; Flags: Precursor	1.20489e-165
2.4	Vitvi02g00793	chr02	9184442	9184974	---NA---	0
2.4	Vitvi02g00794	chr02	9191519	9194306	---NA---	0
2.4	Vitvi02g01521	chr02	9219061	9227009	POL_FMVDRecName: Full=Enzymatic polyprotein; Includes: RecName: Full=Aspartic protease; Includes: RecName: Full=Endonuclease; Includes: RecName: Full=Reverse transcriptase	3.86557e-32
2.4	Vitvi02g00795	chr02	9236605	9249065	UVB31_ARATHRecName: Full=UV-B-induced protein At3g17800, chloroplastic; Flags: Precursor	7.84395e-120
2.4	Vitvi02g00796	chr02	9249673	9265441	BZP16_ARATHRecName: Full=bZIP transcription factor 16; Short=AtbZIP16	6.9512e-176
2.4	Vitvi02g00797	chr02	9268779	9268934	---NA---	0
2.4	Vitvi02g00798	chr02	9291276	9304022	ATG5_ARATHRecName: Full=Autophagy protein 5; AltName: Full=Protein autophagy 5; Short=AtAPG5	9.76016e-161
2.4	Vitvi02g01522	chr02	9310879	9317983	---NA---	0
2.4	Vitvi02g00799	chr02	9320134	9320472	---NA---	0
2.4	Vitvi02g00800	chr02	9331425	9331616	---NA---	0
2.4	Vitvi02g00801	chr02	9331922	9332263	---NA---	0
2.4	Vitvi02g00802	chr02	9332336	9334115	DNJ49_ARATHRecName: Full=Chaperone protein dnaJ 49; Short=AtDjC49; Short=AtJ49	1.77031e-10
2.4	Vitvi02g01523	chr02	9334116	9334784	---NA---	0
2.4	Vitvi02g00803	chr02	9341400	9342401	---NA---	0
2.4	Vitvi02g00804	chr02	9396983	9398853	---NA---	0
2.4	Vitvi02g00805	chr02	9407169	9412214	C76B6_CATRORecName: Full=Geraniol 8-hydroxylase; AltName: Full=Cytochrome P450 76B6; AltName: Full=Geraniol 10-hydroxylase; Short=CrG10H	0
2.4	Vitvi02g00806	chr02	9428285	9428440	---NA---	0
2.4	Vitvi02g00807	chr02	9431620	9433139	C76B6_CATRORecName: Full=Geraniol 8-hydroxylase; AltName: Full=Cytochrome P450 76B6; AltName: Full=Geraniol 10-hydroxylase; Short=CrG10H	3.67149e-137
2.4	Vitvi02g01524	chr02	9452787	9453263	---NA---	0
2.4	Vitvi02g01525	chr02	9457179	9461938	---NA---	0
2.4	Vitvi02g00808	chr02	9484399	9492392	TRUA_GEOSLRecName: Full=tRNA pseudouridine synthase A; AltName: Full=tRNA pseudouridine(38-40) synthase; AltName: Full=tRNA pseudouridylate synthase I; AltName: Full=tRNA-uridine isomerase I	2.40564e-17
2.4	Vitvi02g00809	chr02	9502933	9503780	PME29_ARATHRecName: Full=Probable pectinesterase 29; Short=PE 29; AltName: Full=Pectin methylesterase 29; Short=AtPME29; Flags: Precursor	2.61193e-44
2.4	Vitvi02g00810	chr02	9505479	9506180	TM147_XENLARecName: Full=Transmembrane protein 147	0.000889967
2.4	Vitvi02g00811	chr02	9506992	9509168	DRTS_DAUCARecName: Full=Bifunctional dihydrofolate reductase-thymidylate synthase; Short=DHFR-TS; Includes: RecName: Full=Dihydrofolate reductase; Includes: RecName: Full=Thymidylate synthase	1.04089e-17
2.4	Vitvi02g01526	chr02	9518991	9523581	MAOC_ORYSJRecName: Full=NADP-dependent malic enzyme, chloroplastic; Short=NADP-ME; Flags: Precursor	0
2.4	Vitvi02g00812	chr02	9542243	9543821	POLX_TOBACRecName: Full=Retrovirus-related Pol polyprotein from transposon TNT 1-94; Includes: RecName: Full=Protease; Includes: RecName: Full=Reverse transcriptase; Includes: RecName: Full=Endonuclease	2.19889e-81
2.4	Vitvi02g00813	chr02	9544725	9545174	M300_ARATHRecName: Full=Uncharacterized mitochondrial protein AtMg00300; AltName: Full=ORF1451; AltName: Full=ORF145a	1.15528e-21
2.4	Vitvi02g00814	chr02	9546269	9546463	MTA70_MEDTRRecName: Full=Putative N6-adenosine-methyltransferase MT-A70-like	2.59321e-10
2.4	Vitvi02g00815	chr02	9571620	9576189	---NA---	0
2.4	Vitvi02g00816	chr02	9576786	9587707	---NA---	0
2.4	Vitvi02g00817	chr02	9633508	9635441	---NA---	0
2.4	Vitvi02g00818	chr02	9655223	9658308	PME55_ARATHRecName: Full=Probable pectinesterase 55; Short=PE 55; AltName: Full=Pectin methylesterase 55; Short=AtPME55; Flags: Precursor	1.93735e-82
2.4	Vitvi02g01527	chr02	9672530	9675756	STAD6_ARATHRecName: Full=Stearoyl-[acyl-carrier-protein] 9-desaturase 6, chloroplastic; Short=Stearoyl-ACP desaturase 6; AltName: Full=Acyl-	8.3338e-36
2.4	Vitvi02g00819	chr02	9687655	9711970	---NA---	0
2.4	Vitvi02g00820	chr02	9715790	9725651	---NA---	0
2.4	Vitvi02g00821	chr02	9875701	9876741	POLR1_ARATHRecName: Full=Retrovirus-related Pol polyprotein from transposon RE1; AltName: Full=Retro element 1; Short=AtRE1; Includes: RecName: Full=Protease RE1; Includes: RecName: Full=Reverse transcriptase RE1; Includes: RecName: Full=Endonuclease RE1	2.66032e-64
2.4	Vitvi02g00822	chr02	9879498	9880799	---NA---	0
2.4	Vitvi02g00823	chr02	10009344	10009594	---NA---	0
2.4	Vitvi02g00824	chr02	10034590	10053114	---NA---	0
2.4	Vitvi02g00825	chr02	10064945	10067397	---NA---	0
2.4	Vitvi02g01528	chr02	10067616	10068170	ATL15_ARATHRecName: Full=E3 ubiquitin-protein ligase ATL15; AltName: Full=RING-H2 finger protein ATL15; AltName: Full=RING-type E3 ubiquitin transferase ATL15; Flags: Precursor	8.9711e-13
2.4	Vitvi02g00826	chr02	10068974	10071642	---NA---	0
2.4	Vitvi02g00827	chr02	10082621	10083834	---NA---	0
2.4	Vitvi02g00828	chr02	10095165	10107429	VPS25_ARATHRecName: Full=Vacuolar protein sorting-associated protein 25; Short=AtVPS25; AltName: Full=ESCRT-II complex subunit VPS25	5.72861e-114
2.4	Vitvi02g00829	chr02	10108273	10109068	MTA70_ORYSJRecName: Full=Probable N6-adenosine-methyltransferase MT-A70-like	2.3468e-79
2.4	Vitvi02g00830	chr02	10141500	10141979	MTA70_ORYSJRecName: Full=Probable N6-adenosine-methyltransferase MT-A70-like	4.03607e-58
2.4	Vitvi02g00831	chr02	10145038	10157318	PMK_ARATHRecName: Full=Phosphomevalonate kinase, peroxisomal; AltName: Full=5-phosphomevalonate kinase; Short=AtPMK	0
2.4	Vitvi02g01529	chr02	10157615	10159735	PPR68_ARATHRecName: Full=Pentatricopeptide repeat-containing protein At1g31920	0
2.4	Vitvi02g00832	chr02	10163071	10163220	---NA---	0
2.4	Vitvi02g00833	chr02	10173381	10173878	---NA---	0
2.4	Vitvi02g01530	chr02	10211013	10211294	---NA---	0
2.4	Vitvi02g00834	chr02	10269197	10281253	---NA---	0
2.4	Vitvi02g00835	chr02	10302704	10302922	---NA---	0
2.4	Vitvi02g00836	chr02	10303067	10313445	XLG3_ARATHRecName: Full=Extra-large guanine nucleotide-binding protein 3; AltName: Full=Extra-large GTP-binding protein 3; Short=Extra-large G-protein 3	0
2.4	Vitvi02g00837	chr02	10333777	10333986	---NA---	0
2.4	Vitvi02g01531	chr02	10333987	10335087	---NA---	0
2.4	Vitvi02g01532	chr02	10337139	10337655	PHOX2_ARATHRecName: Full=Protein CLMP1; AltName: Full=CLUMPED CHLOROPLASTS 1; AltName: Full=Protein MADB2; AltName: Full=Protein PHOX2; AltName: Full=Putative myosin adapter B2	1.3444e-53
2.4	Vitvi02g01533	chr02	10346830	10347282	NU160_ARATHRecName: Full=Nuclear pore complex protein NUP160; Short=AtNUP160; AltName: Full=Nucleoporin 160; AltName: Full=Protein SUPPRESSOR OF AUXIN RESISTANCE 1	2.90701e-16
2.4	Vitvi02g00838	chr02	10347832	10348212	---NA---	0
2.4	Vitvi02g00839	chr02	10358627	10359350	MED25_ARATHRecName: Full=Mediator of RNA polymerase II transcription subunit 25; Short=AtMED25; AltName: Full=Phytochrome and flowering time 1 protein; AltName: Full=Phytochrome and flowering time regulatory protein 1	5.44471e-14
2.4	Vitvi02g00840	chr02	10368626	10372076	SIPL4_ORYSJRecName: Full=Signal peptide peptidase-like 4; Short=OsSPPL4; Flags: Precursor	4.53958e-79
2.4	Vitvi02g01534	chr02	10379257	10380646	---NA---	0
2.4	Vitvi02g00842	chr02	10381885	10405990	PS13A_ARATHRecName: Full=26S proteasome non-ATPase regulatory subunit 13 homolog A; AltName: Full=26S proteasome regulatory subunit RPN9a; Short=AtRNP9a; AltName: Full=26S proteasome regulatory subunit S11 homolog A	0
2.4	Vitvi02g00843	chr02	10415059	10415391	PIF1_DANRERecName: Full=ATP-dependent DNA helicase PIF1; AltName: Full=DNA repair and recombination helicase PIF1	2.54326e-08
2.4	Vitvi02g00844	chr02	10421430	10422041	---NA---	0
2.4	Vitvi02g01535	chr02	10443168	10443788	---NA---	0
2.4	Vitvi02g00845	chr02	10469379	10469534	---NA---	0
2.4	Vitvi02g00846	chr02	10474339	10474497	---NA---	0
2.4	Vitvi02g00847	chr02	10482620	10486038	---NA---	0
2.4	Vitvi02g00848	chr02	10528500	10618763	SUV2_ARATHRecName: Full=Protein SENSITIVE TO UV 2; AltName: Full=ATR interacting protein; Short=AtATRIP; AltName: Full=Protein HYDROXYUREA-SENSITIVE 2	2.35939e-111
2.4	Vitvi02g00851	chr02	10620819	10623614	RPM1_ARATHRecName: Full=Disease resistance protein RPM1; AltName: Full=Resistance to Pseudomonas syringae protein 3	3.26614e-157
2.4	Vitvi02g00852	chr02	10643928	10656698	---NA---	0
2.4	Vitvi02g00853	chr02	10699031	10699439	SYMC_ARATHRecName: Full=Methionine--tRNA ligase, cytoplasmic; AltName: Full=Methionyl-tRNA synthetase; Short=MetRS	4.74286e-38
2.4	Vitvi02g01536	chr02	10703109	10703813	AB36G_ORYSJRecName: Full=ABC transporter G family member 36; Short=OsABCG36; AltName: Full=Pleiotropic drug resistance protein 9; Short=OsPDR9	1.30592e-47
2.4	Vitvi02g00855	chr02	10706805	10720679	MAPR4_ARATHRecName: Full=Membrane-associated progesterone-binding protein 4; Short=AtMAPR4	3.1308e-120
2.4	Vitvi02g00856	chr02	10755295	10755492	---NA---	0
2.4	Vitvi02g00857	chr02	10764350	10828600	SCAM4_ARATHRecName: Full=Secretory carrier-associated membrane protein 4; Short=Secretory carrier membrane protein 4	3.13553e-139
2.4	Vitvi02g00858	chr02	10828762	10828920	---NA---	0
2.4	Vitvi02g00859	chr02	10840554	10845825	---NA---	0
2.4	Vitvi02g00860	chr02	10848183	10848353	---NA---	0
2.4	Vitvi02g00861	chr02	10888856	10890105	POLR1_ARATHRecName: Full=Retrovirus-related Pol polyprotein from transposon RE1; AltName: Full=Retro element 1; Short=AtRE1; Includes: RecName: Full=Protease RE1; Includes: RecName: Full=Reverse transcriptase RE1; Includes: RecName: Full=Endonuclease RE1	1.1796e-18
2.4	Vitvi02g00862	chr02	10891986	10893441	---NA---	0
2.4	Vitvi02g00863	chr02	10894438	10895590	---NA---	0
2.4	Vitvi02g00864	chr02	10895666	10895791	---NA---	0
2.4	Vitvi02g01537	chr02	10896956	10898851	C76B6_CATRORecName: Full=Geraniol 8-hydroxylase; AltName: Full=Cytochrome P450 76B6; AltName: Full=Geraniol 10-hydroxylase; Short=CrG10H	2.0264e-154
2.4	Vitvi02g00865	chr02	10900118	10903283	---NA---	0
2.4	Vitvi02g00866	chr02	10907576	10932595	---NA---	0
2.4	Vitvi02g00867	chr02	10944752	10947364	C76B6_CATRORecName: Full=Geraniol 8-hydroxylase; AltName: Full=Cytochrome P450 76B6; AltName: Full=Geraniol 10-hydroxylase; Short=CrG10H	5.80112e-155
2.4	Vitvi02g00868	chr02	10961888	10963762	U83A1_ARATHRecName: Full=UDP-glycosyltransferase 83A1	2.13975e-146
2.4	Vitvi02g00869	chr02	10980013	10981939	---NA---	0
2.4	Vitvi02g01538	chr02	10984892	10984996	RSSA_SOYBNRecName: Full=40S ribosomal protein SA; AltName: Full=p40	0.000555399
2.4	Vitvi02g00870	chr02	11001508	11003866	---NA---	0
2.4	Vitvi02g00871	chr02	11004470	11006673	---NA---	0
2.4	Vitvi02g00872	chr02	11011974	11013447	---NA---	0
2.4	Vitvi02g00873	chr02	11017674	11018410	---NA---	0
2.4	Vitvi02g01539	chr02	11066348	11068051	---NA---	0
2.4	Vitvi02g01540	chr02	11133984	11136347	ACO32_ARATHRecName: Full=Putative acyl-coenzyme A oxidase 3.2, peroxisomal; Flags: Precursor	3.10521e-18
2.4	Vitvi02g00874	chr02	11185786	11187574	---NA---	0
2.4	Vitvi02g00875	chr02	11208883	11209038	---NA---	0
2.4	Vitvi02g00876	chr02	11217915	11308254	---NA---	0
2.4	Vitvi02g00877	chr02	11316303	11321178	---NA---	0
2.4	Vitvi02g00878	chr02	11344874	11345455	---NA---	0
2.4	Vitvi02g00879	chr02	11405281	11411588	---NA---	0
2.4	Vitvi02g00880	chr02	11442218	11451731	---NA---	0
2.4	Vitvi02g00881	chr02	11454001	11456508	---NA---	0
2.4	Vitvi02g00882	chr02	11468545	11469499	---NA---	0
2.4	Vitvi02g00883	chr02	11473462	11488049	---NA---	0
2.4	Vitvi02g00884	chr02	11501504	11519851	---NA---	0
2.4	Vitvi02g00885	chr02	11521178	11522818	---NA---	0
2.4	Vitvi02g00886	chr02	11551797	11552108	---NA---	0
2.4	Vitvi02g00887	chr02	11553531	11554017	---NA---	0
2.4	Vitvi02g00888	chr02	11554071	11554781	RR7_ALLTERecName: Full=30S ribosomal protein S7, chloroplastic	1.48777e-78
2.4	Vitvi02g00889	chr02	11558717	11560830	---NA---	0
2.4	Vitvi02g00890	chr02	11618496	11618930	---NA---	0
2.4	Vitvi02g00891	chr02	11635464	11642423	---NA---	0
2.4	Vitvi02g00892	chr02	11644585	11645463	---NA---	0
2.4	Vitvi02g01541	chr02	11662129	11664876	#N/A	#N/A
2.4	Vitvi02g00893	chr02	11666980	11687641	CTF18_HUMANRecName: Full=Chromosome transmission fidelity protein 18 homolog; Short=hCTF18; AltName: Full=CHL12	3.52914e-26
2.4	Vitvi02g01542	chr02	11688053	11691156	CTF18_HUMANRecName: Full=Chromosome transmission fidelity protein 18 homolog; Short=hCTF18; AltName: Full=CHL12	2.31791e-31
2.4	Vitvi02g01543	chr02	11710057	11710461	6PGD2_ARATHRecName: Full=6-phosphogluconate dehydrogenase, decarboxylating 2	7.82666e-29
2.4	Vitvi02g00896	chr02	11750425	11753194	CTF18_XENLARecName: Full=Chromosome transmission fidelity protein 18 homolog	7.27766e-11
2.4	Vitvi02g00897	chr02	11759602	11760574	---NA---	0
2.4	Vitvi02g00898	chr02	11767411	11767555	---NA---	0
2.4	Vitvi02g00899	chr02	11768560	11785338	ARIA_ARATHRecName: Full=ARM REPEAT PROTEIN INTERACTING WITH ABF2; Short=ARIA	5.8439e-15
2.4	Vitvi02g01544	chr02	11816956	11818001	---NA---	0
2.4	Vitvi02g01545	chr02	11831313	11832597	---NA---	0
2.4	Vitvi02g01546	chr02	11840324	11841710	---NA---	0
2.4	Vitvi02g01547	chr02	11873089	11874714	---NA---	0
2.4	Vitvi02g00901	chr02	11879276	11880006	---NA---	0
2.4	Vitvi02g01548	chr02	11885508	11886222	MD15A_ARATHRecName: Full=Mediator of RNA polymerase II transcription subunit 15a	2.14755e-15
2.4	Vitvi02g00902	chr02	11886910	11887156	---NA---	0
2.4	Vitvi02g00903	chr02	11893032	11893634	DIOX3_PAPSORecName: Full=Codeine O-demethylase	2.10432e-05
2.4	Vitvi02g01549	chr02	11897304	11897873	---NA---	0
2.4	Vitvi02g00904	chr02	11900315	11914744	---NA---	0
2.4	Vitvi02g00905	chr02	11947893	11959569	CTF18_HUMANRecName: Full=Chromosome transmission fidelity protein 18 homolog; Short=hCTF18; AltName: Full=CHL12	6.07744e-27
2.4	Vitvi02g01550	chr02	11959578	11960203	---NA---	0
2.4	Vitvi02g01551	chr02	11969287	11969721	---NA---	0
2.4	Vitvi02g01552	chr02	11987891	11988792	---NA---	0
2.4	Vitvi02g00906	chr02	12001938	12002438	---NA---	0
2.4	Vitvi02g00907	chr02	12010508	12061097	---NA---	0
2.4	Vitvi02g00908	chr02	12072107	12074086	---NA---	0
2.4	Vitvi02g00909	chr02	12138075	12213135	---NA---	0
2.4	Vitvi02g00912	chr02	12273709	12278455	---NA---	0
2.4	Vitvi02g00913	chr02	12312820	12313829	---NA---	0
2.4	Vitvi02g00914	chr02	12318186	12318410	---NA---	0
2.4	Vitvi02g00915	chr02	12348143	12351913	KPPR_WHEATRecName: Full=Phosphoribulokinase, chloroplastic; Short=PRK; Short=PRKase; AltName: Full=Phosphopentokinase; Flags: Precursor	0
2.4	Vitvi02g00916	chr02	12383907	12384210	POLR2_ARATHRecName: Full=Retrovirus-related Pol polyprotein from transposon RE2; AltName: Full=Retro element 2; Short=AtRE2; Includes: RecName: Full=Protease RE2; Includes: RecName: Full=Reverse transcriptase RE2; Includes: RecName: Full=Endonuclease RE2	5.9275e-24
2.4	Vitvi02g00917	chr02	12384683	12386245	POLR1_ARATHRecName: Full=Retrovirus-related Pol polyprotein from transposon RE1; AltName: Full=Retro element 1; Short=AtRE1; Includes: RecName: Full=Protease RE1; Includes: RecName: Full=Reverse transcriptase RE1; Includes: RecName: Full=Endonuclease RE1	1.0161e-48
2.4	Vitvi02g01553	chr02	12392476	12393454	---NA---	0
2.4	Vitvi02g01554	chr02	12393506	12403786	---NA---	0
2.4	Vitvi02g00918	chr02	12420214	12420883	DIM_PEARecName: Full=Delta(24)-sterol reductase; AltName: Full=Cell elongation protein diminuto	5.84337e-25
2.4	Vitvi02g00919	chr02	12421869	12424248	TF2H2_ARATHRecName: Full=General transcription factor IIH subunit 2; Short=AtGTF2H2; AltName: Full=TFIIH basal transcription factor complex p44 subunit; Short=Atp44	6.04981e-45
2.4	Vitvi02g00920	chr02	12459703	12466587	---NA---	0
2.4	Vitvi02g00921	chr02	12466630	12496129	---NA---	0
2.4	Vitvi02g00922	chr02	12496300	12498466	---NA---	0
2.4	Vitvi02g00923	chr02	12513076	12514158	---NA---	0
2.4	Vitvi02g01555	chr02	12557348	12557838	---NA---	0
2.4	Vitvi02g00924	chr02	12574335	12575696	---NA---	0
2.4	Vitvi02g00925	chr02	12595310	12595480	---NA---	0
2.4	Vitvi02g00926	chr02	12607395	12609359	---NA---	0
2.4	Vitvi02g00927	chr02	12615062	12616463	---NA---	0
2.4	Vitvi02g01556	chr02	12640920	12641306	ALA2_ARATHRecName: Full=Phospholipid-transporting ATPase 2; Short=AtALA2; AltName: Full=Aminophospholipid ATPase 2; AltName: Full=Aminophospholipid flippase 2	5.0328e-17
2.4	Vitvi02g00928	chr02	12642481	12643852	AB10C_ARATHRecName: Full=ABC transporter C family member 10; Short=ABC transporter ABCC.10; Short=AtABCC10; AltName: Full=ATP-energized glutathione S-conjugate pump 14; AltName: Full=Glutathione S-conjugate-transporting ATPase 14; AltName: Full=Multidrug resistance-associated protein 14	0.000404466
2.4	Vitvi02g00930	chr02	12686123	12690776	---NA---	0
2.4	Vitvi02g00931	chr02	12699513	12702999	---NA---	0
2.4	Vitvi02g00932	chr02	12737593	12743639	---NA---	0
2.4	Vitvi02g00933	chr02	12769941	12770361	---NA---	0
2.4	Vitvi02g00934	chr02	12770923	12771309	---NA---	0
2.4	Vitvi02g00935	chr02	12783271	12783831	---NA---	0
2.4	Vitvi02g00936	chr02	12786768	12809039	CSCL1_ARATHRecName: Full=CSC1-like protein At1g32090	0
2.4	Vitvi02g00937	chr02	12813248	12815938	AMPP2_ARATHRecName: Full=Aminopeptidase P2; Short=AtAPP2; Flags: Precursor	3.73925e-16
2.4	Vitvi02g00938	chr02	12822239	12827876	4CLL6_ARATHRecName: Full=4-coumarate--CoA ligase-like 6; AltName: Full=4-coumarate--CoA ligase isoform 7; Short=At4CL7	0
2.4	Vitvi02g00939	chr02	12839431	12844791	---NA---	0
2.4	Vitvi02g01557	chr02	12868305	12876503	CQ053_HUMANRecName: Full=Uncharacterized protein C17orf53	7.28808e-11
2.4	Vitvi02g00940	chr02	12887268	12901115	---NA---	0
2.4	Vitvi02g01558	chr02	12912306	12929427	---NA---	0
2.4	Vitvi02g00941	chr02	12929477	12931881	CYT24_CATRORecName: Full=Cytochrome P450 76T24; Short=CrCYP76T24	6.31881e-134
2.4	Vitvi02g00942	chr02	12936238	12938714	CYT24_CATRORecName: Full=Cytochrome P450 76T24; Short=CrCYP76T24	3.50026e-161
2.4	Vitvi02g00943	chr02	12948660	12950558	---NA---	0
2.4	Vitvi02g00944	chr02	12958638	12959021	---NA---	0
2.4	Vitvi02g00945	chr02	12959620	12959861	AGT23_ARATHRecName: Full=Alanine--glyoxylate aminotransferase 2 homolog 3, mitochondrial; AltName: Full=Beta-alanine-pyruvate aminotransferase 3; Flags: Precursor	2.27319e-09
2.4	Vitvi02g00946	chr02	12982398	12982920	---NA---	0
2.4	Vitvi02g00948	chr02	13012302	13016161	---NA---	0
2.4	Vitvi02g00949	chr02	13021201	13022193	---NA---	0
2.4	Vitvi02g01559	chr02	13058157	13076316	---NA---	0
2.4	Vitvi02g01560	chr02	13086867	13088339	GIN1_PONABRecName: Full=Gypsy retrotransposon integrase-like protein 1; Short=GIN-1	4.45185e-14
2.4	Vitvi02g01561	chr02	13091991	13093328	POL_AVIRERecName: Full=Gag-Pol polyprotein; Contains: RecName: Full=Protease; Contains: RecName: Full=Reverse transcriptase/ribonuclease H; Short=RT; Contains: RecName: Full=Integrase; Short=IN	4.30526e-07
2.4	Vitvi02g00950	chr02	13116263	13124656	TOC34_ARATHRecName: Full=Translocase of chloroplast 34, chloroplastic; Short=AtToc34; AltName: Full=34 kDa chloroplast outer envelope protein; AltName: Full=GTP-binding protein OEP34; AltName: Full=Plastid protein import 3	6.90662e-168
2.4	Vitvi02g00951	chr02	13129909	13130061	---NA---	0
2.4	Vitvi02g00952	chr02	13136450	13137370	VP35C_ARATHRecName: Full=Vacuolar protein sorting-associated protein 35C; AltName: Full=Vesicle protein sorting 35C	3.28074e-09
2.4	Vitvi02g01562	chr02	13158465	13160399	#N/A	#N/A
2.4	Vitvi02g00953	chr02	13163388	13168011	SF3B4_HUMANRecName: Full=Splicing factor 3B subunit 4; AltName: Full=Pre-mRNA-splicing factor SF3b 49 kDa subunit; AltName: Full=Spliceosome-associated protein 49; Short=SAP 49	1.00521e-14
2.4	Vitvi02g00954	chr02	13170239	13193614	RH5_ORYSJRecName: Full=DEAD-box ATP-dependent RNA helicase 5	0
2.4	Vitvi02g01563	chr02	13200239	13201108	RNH_HALSARecName: Full=Ribonuclease HI; Short=Halo-RNase HI; Short=RNase HI	8.59637e-08
2.4	Vitvi02g00956	chr02	13203232	13203920	MAG5_ARATHRecName: Full=Protein transport protein SEC16A homolog; AltName: Full=Protein MAIGO 5	3.40467e-36
2.4	Vitvi02g00957	chr02	13203966	13204177	UPL6_ARATHRecName: Full=E3 ubiquitin-protein ligase UPL6; Short=Ubiquitin-protein ligase 6; AltName: Full=HECT-type E3 ubiquitin transferase UPL6	5.09211e-14
2.4	Vitvi02g01564	chr02	13206023	13208206	---NA---	0
2.4	Vitvi02g01565	chr02	13208242	13212581	---NA---	0
2.4	Vitvi02g01306	chr02	13242266	13243303	AGL80_ARATHRecName: Full=Agamous-like MADS-box protein AGL80	1.09614e-39
2.4	Vitvi02g01303	chr02	13263986	13264774	AGL80_ARATHRecName: Full=Agamous-like MADS-box protein AGL80	6.24838e-37
2.4	Vitvi02g01566	chr02	13267758	13268113	AGL80_ARATHRecName: Full=Agamous-like MADS-box protein AGL80	0.000213678
2.4	Vitvi02g01567	chr02	13272421	13275325	AGL80_ARATHRecName: Full=Agamous-like MADS-box protein AGL80	7.58419e-23
2.4	Vitvi02g01568	chr02	13282201	13282765	---NA---	0
2.4	Vitvi02g01569	chr02	13282778	13283707	SBT26_ARATHRecName: Full=Subtilisin-like protease SBT2.6; AltName: Full=Subtilase subfamily 2 member 6; Short=AtSBT2.6; Flags: Precursor	5.99726e-41
2.4	Vitvi02g00958	chr02	13295291	13296049	---NA---	0
2.4	Vitvi02g01570	chr02	13308757	13312393	---NA---	0
2.4	Vitvi02g00959	chr02	13315427	13315576	---NA---	0
2.4	Vitvi02g00960	chr02	13320448	13326238	---NA---	0
2.4	Vitvi02g00961	chr02	13333346	13333621	---NA---	0
2.4	Vitvi02g01571	chr02	13341559	13342323	RGA2_SOLBURecName: Full=Disease resistance protein RGA2; AltName: Full=Blight resistance protein RPI; AltName: Full=RGA2-blb	9.9369e-13
2.4	Vitvi02g00962	chr02	13343413	13343616	---NA---	0
2.4	Vitvi02g00963	chr02	13347313	13349725	NRL4B_LUPANRecName: Full=Bifunctional nitrilase/nitrile hydratase NIT4B; Short=LaNIT4B; AltName: Full=3-cyanoalanine hydratase; AltName: Full=Cyanoalanine nitrilase B	2.49406e-176
2.4	Vitvi02g01572	chr02	13353462	13353985	---NA---	0
2.4	Vitvi02g00964	chr02	13375440	13377606	---NA---	0
2.4	Vitvi02g00965	chr02	13381183	13381394	---NA---	0
2.4	Vitvi02g00966	chr02	13390127	13392415	---NA---	0
2.4	Vitvi02g00967	chr02	13395925	13396298	---NA---	0
2.4	Vitvi02g00968	chr02	13396347	13396571	---NA---	0
2.4	Vitvi02g00969	chr02	13420196	13420444	---NA---	0
2.4	Vitvi02g00970	chr02	13456848	13457146	---NA---	0
2.4	Vitvi02g00971	chr02	13457187	13461479	TM45B_DANRERecName: Full=Transmembrane protein 45B	3.76351e-07
2.4	Vitvi02g01573	chr02	13485837	13486616	---NA---	0
2.4	Vitvi02g00972	chr02	13487160	13512775	---NA---	0
2.4	Vitvi02g00974	chr02	13518884	13519177	SCL3_ARATHRecName: Full=Scarecrow-like protein 3; Short=AtSCL3; AltName: Full=GRAS family protein 5; Short=AtGRAS-5	1.85531e-33
2.4	Vitvi02g00975	chr02	13531742	13538078	ARC6_ARATHRecName: Full=Protein ACCUMULATION AND REPLICATION OF CHLOROPLASTS 6, chloroplastic; Flags: Precursor	0
2.4	Vitvi02g00976	chr02	13554927	13555091	---NA---	0
2.4	Vitvi02g01574	chr02	13568564	13569348	---NA---	0
2.4	Vitvi02g00977	chr02	13584632	13585043	GLN12_ORYSJRecName: Full=Glutamine synthetase cytosolic isozyme 1-2; AltName: Full=Glutamate--ammonia ligase GLN1;2; Short=OsGLN1;2; AltName: Full=Glutamine synthetase root isozyme; AltName: Full=OsGS1;2	2.03699e-38
2.4	Vitvi02g00978	chr02	13590737	13637352	EDR2_ARATHRecName: Full=Protein ENHANCED DISEASE RESISTANCE 2	0
2.4	Vitvi02g01575	chr02	13639223	13640252	MCM9_ARATHRecName: Full=Probable DNA helicase MCM9; AltName: Full=Minichromosome maintenance 9; Short=AtMCM9	5.39286e-54
2.4	Vitvi02g00979	chr02	13641218	13641450	---NA---	0
2.4	Vitvi02g00980	chr02	13684695	13686279	---NA---	0
2.4	Vitvi02g00981	chr02	13691788	13693474	---NA---	0
2.4	Vitvi02g00982	chr02	13707075	13785662	EDR2_ARATHRecName: Full=Protein ENHANCED DISEASE RESISTANCE 2	0
2.4	Vitvi02g00983	chr02	13786014	13787774	SCGT_TOBACRecName: Full=Scopoletin glucosyltransferase; AltName: Full=Phenylpropanoid:glucosyltransferase 1	1.17419e-55
2.4	Vitvi02g00985	chr02	13793511	13794093	MCM9_ORYSJRecName: Full=Probable DNA helicase MCM9; AltName: Full=Minichromosome maintenance 9; Short=OsMCM9	7.40001e-32
2.4	Vitvi02g00986	chr02	13811475	13812261	---NA---	0
2.4	Vitvi02g00987	chr02	13823918	13824558	MCM9_ARATHRecName: Full=Probable DNA helicase MCM9; AltName: Full=Minichromosome maintenance 9; Short=AtMCM9	1.28678e-27
2.4	Vitvi02g00988	chr02	13828110	13828229	---NA---	0
2.4	Vitvi02g01576	chr02	13832782	13833455	EDR2L_ARATHRecName: Full=Protein ENHANCED DISEASE RESISTANCE 2-like	7.02854e-13
2.4	Vitvi02g01577	chr02	13856081	13859536	EDR2_ARATHRecName: Full=Protein ENHANCED DISEASE RESISTANCE 2	1.51833e-60
2.4	Vitvi02g01578	chr02	13862556	13864033	---NA---	0
2.4	Vitvi02g00989	chr02	13873205	13874703	PME62_ARATHRecName: Full=Pectinesterase QRT1; Short=AtQRT1; Short=PE QRT1; AltName: Full=Pectin methylesterase 62; Short=AtPME62; AltName: Full=Pectin methylesterase QRT1; AltName: Full=Protein QUARTET 1; Flags: Precursor	2.21491e-35
2.4	Vitvi02g00990	chr02	13874826	13875243	---NA---	0
2.4	Vitvi02g00991	chr02	13880023	13881967	SCGT_TOBACRecName: Full=Scopoletin glucosyltransferase; AltName: Full=Phenylpropanoid:glucosyltransferase 1	4.96083e-56
2.4	Vitvi02g00992	chr02	13884314	13970390	MCM9_ARATHRecName: Full=Probable DNA helicase MCM9; AltName: Full=Minichromosome maintenance 9; Short=AtMCM9	0
2.4	Vitvi02g00993	chr02	13971090	13971347	---NA---	0
2.4	Vitvi02g00994	chr02	13998679	14007204	LPA3_ARATHRecName: Full=Protein LOW PSII ACCUMULATION 3, chloroplastic; Flags: Precursor	0.000205035
2.4	Vitvi02g01579	chr02	14018076	14020074	---NA---	0
2.4	Vitvi02g00995	chr02	14031559	14033346	SCGT_TOBACRecName: Full=Scopoletin glucosyltransferase; AltName: Full=Phenylpropanoid:glucosyltransferase 1	2.64689e-52
2.4	Vitvi02g00996	chr02	14051742	14052882	---NA---	0
2.4	Vitvi02g01580	chr02	14058343	14059731	---NA---	0
2.4	Vitvi02g00997	chr02	14086299	14089364	---NA---	0
2.4	Vitvi02g00998	chr02	14090827	14092484	NAP2_SOLLCRecName: Full=NAC domain-containing protein 2; Short=SlNAP2	2.52179e-48
2.4	Vitvi02g00999	chr02	14104313	14107806	IFRH_LUPALRecName: Full=Isoflavone reductase homolog	0
2.4	Vitvi02g01000	chr02	14121080	14121277	---NA---	0
2.4	Vitvi02g01001	chr02	14123179	14126409	IFRH_LUPALRecName: Full=Isoflavone reductase homolog	0
2.4	Vitvi02g01002	chr02	14135212	14136090	POLR1_ARATHRecName: Full=Retrovirus-related Pol polyprotein from transposon RE1; AltName: Full=Retro element 1; Short=AtRE1; Includes: RecName: Full=Protease RE1; Includes: RecName: Full=Reverse transcriptase RE1; Includes: RecName: Full=Endonuclease RE1	2.41099e-70
2.4	Vitvi02g01003	chr02	14139881	14141542	IFRH_LUPALRecName: Full=Isoflavone reductase homolog	0
2.4	Vitvi02g01004	chr02	14144814	14148948	PHLB_ARATHRecName: Full=Myb family transcription factor PHL11; AltName: Full=Protein PHR1-LIKE 11	1.51133e-71
2.4	Vitvi02g01581	chr02	14152482	14155004	YTX2_XENLARecName: Full=Transposon TX1 uncharacterized 149 kDa protein; AltName: Full=ORF 2	4.48119e-32
2.4	Vitvi02g01005	chr02	14158548	14183621	CBWD2_HUMANRecName: Full=COBW domain-containing protein 2; AltName: Full=Cobalamin synthase W domain-containing protein 2	2.67974e-66
2.4	Vitvi02g01006	chr02	14190832	14191716	---NA---	0
2.4	Vitvi02g01007	chr02	14191797	14192351	---NA---	0
2.4	Vitvi02g01008	chr02	14192421	14199739	---NA---	0
2.4	Vitvi02g01009	chr02	14204091	14205085	---NA---	0
2.4	Vitvi02g01010	chr02	14205128	14205350	---NA---	0
2.4	Vitvi02g01011	chr02	14227050	14227271	Y4729_ARATHRecName: Full=G-type lectin S-receptor-like serine/threonine-protein kinase At4g27290; Flags: Precursor	3.72478e-09
2.4	Vitvi02g01012	chr02	14233670	14235015	MCCA_ORYSJRecName: Full=Methylcrotonoyl-CoA carboxylase subunit alpha, mitochondrial; Short=MCCase subunit alpha; AltName: Full=3-methylcrotonyl-CoA carboxylase 1; AltName: Full=3-methylcrotonyl-CoA:carbon dioxide ligase subunit alpha; Flags: Precursor	7.53037e-26
2.4	Vitvi02g01582	chr02	14249793	14251703	---NA---	0
2.4	Vitvi02g01583	chr02	14253249	14254161	---NA---	0
2.4	Vitvi02g01013	chr02	14265214	14275752	MY113_ARATHRecName: Full=Transcription factor MYB113; AltName: Full=Myb-related protein 113; Short=AtMYB113	7.41048e-33
2.4	Vitvi02g01584	chr02	14265226	14266015	UREA_SOYBNRecName: Full=Urease; AltName: Full=Urea amidohydrolase	4.09799e-40
2.4	Vitvi02g01014	chr02	14280706	14280858	---NA---	0
2.4	Vitvi02g01310	chr02	14291438	14291683	---NA---	0
2.4	Vitvi02g01015	chr02	14291727	14292732	MY113_ARATHRecName: Full=Transcription factor MYB113; AltName: Full=Myb-related protein 113; Short=AtMYB113	3.6582e-61
2.4	Vitvi02g01016	chr02	14295816	14298874	Y2579_ARATHRecName: Full=Probably inactive leucine-rich repeat receptor-like protein kinase At2g25790; Flags: Precursor	1.32893e-21
2.4	Vitvi02g01307	chr02	14302187	14303282	MY113_ARATHRecName: Full=Transcription factor MYB113; AltName: Full=Myb-related protein 113; Short=AtMYB113	5.7398e-58
2.4	Vitvi02g01017	chr02	14304481	14335686	MY113_ARATHRecName: Full=Transcription factor MYB113; AltName: Full=Myb-related protein 113; Short=AtMYB113	7.49411e-11
2.4	Vitvi02g01019	chr02	14351795	14352913	MY113_ARATHRecName: Full=Transcription factor MYB113; AltName: Full=Myb-related protein 113; Short=AtMYB113	5.96091e-61
2.4	Vitvi02g01020	chr02	14365547	14365714	---NA---	0
2.4	Vitvi02g01021	chr02	14376319	14380442	---NA---	0
2.4	Vitvi02g01585	chr02	14386896	14387181	RS28_MAIZERecName: Full=40S ribosomal protein S28	3.13849e-33
2.4	Vitvi02g01308	chr02	14392775	14393842	MY113_ARATHRecName: Full=Transcription factor MYB113; AltName: Full=Myb-related protein 113; Short=AtMYB113	1.26607e-56
2.4	Vitvi02g01022	chr02	14400037	14401092	MY113_ARATHRecName: Full=Transcription factor MYB113; AltName: Full=Myb-related protein 113; Short=AtMYB113	1.21856e-10
2.4	Vitvi02g01023	chr02	14401383	14401550	---NA---	0
2.4	Vitvi02g01024	chr02	14420525	14421283	MY113_ARATHRecName: Full=Transcription factor MYB113; AltName: Full=Myb-related protein 113; Short=AtMYB113	2.36583e-57
2.4	Vitvi02g01309	chr02	14425416	14426478	MY113_ARATHRecName: Full=Transcription factor MYB113; AltName: Full=Myb-related protein 113; Short=AtMYB113	3.26303e-40
2.4	Vitvi02g01586	chr02	14446555	14470436	#N/A	#N/A
2.4	Vitvi02g01025	chr02	14477977	14485055	---NA---	0
2.4	Vitvi02g01587	chr02	14498732	14499419	---NA---	0
2.4	Vitvi02g01588	chr02	14521454	14522095	#N/A	#N/A
2.4	Vitvi02g01026	chr02	14530346	14537990	---NA---	0
2.4	Vitvi02g01027	chr02	14555644	14555796	---NA---	0
2.4	Vitvi02g01028	chr02	14558598	14558795	---NA---	0
2.4	Vitvi02g01589	chr02	14564492	14566294	PPP7L_ARATHRecName: Full=Serine/threonine-protein phosphatase 7 long form homolog; AltName: Full=Protein MAIN-LIKE 3	1.21818e-05
2.4	Vitvi02g01590	chr02	14567216	14568104	ULP1A_ARATHRecName: Full=Ubiquitin-like-specific protease 1A	1.87408e-06
2.4	Vitvi02g01591	chr02	14569750	14572460	FRS5_ARATHRecName: Full=Protein FAR1-RELATED SEQUENCE 5	8.49941e-119
2.4	Vitvi02g01592	chr02	14584256	14585905	---NA---	0
2.4	Vitvi02g01593	chr02	14590818	14592828	---NA---	0
2.4	Vitvi02g01029	chr02	14594461	14594664	---NA---	0
2.4	Vitvi02g01030	chr02	14595786	14595935	---NA---	0
2.4	Vitvi02g01031	chr02	14598530	14598698	PBS1_ARATHRecName: Full=Serine/threonine-protein kinase PBS1; AltName: Full=AvrPphB susceptible protein 1	1.94333e-23
2.4	Vitvi02g01032	chr02	14599726	14599935	---NA---	0
2.4	Vitvi02g01033	chr02	14669127	14669348	---NA---	0
2.4	Vitvi02g01594	chr02	14670377	14678952	DRL28_ARATHRecName: Full=Probable disease resistance protein At4g27220	2.47393e-20
2.4	Vitvi02g01034	chr02	14684055	14684663	RNHX1_ARATHRecName: Full=Putative ribonuclease H protein At1g65750	6.00718e-13
2.4	Vitvi02g01035	chr02	14716553	14716844	---NA---	0
2.4	Vitvi02g01036	chr02	14722081	14722230	---NA---	0
2.4	Vitvi02g01037	chr02	14726996	14728257	TRM1_SCHPORecName: Full=tRNA (guanine(26)-N(2))-dimethyltransferase; AltName: Full=tRNA 2,2-dimethylguanosine-26 methyltransferase; AltName: Full=tRNA(guanine-26,N(2)-N(2)) methyltransferase; AltName: Full=tRNA(m(2,2)G26)dimethyltransferase	3.27011e-08
2.4	Vitvi02g01595	chr02	14729299	14732859	---NA---	0
2.4	Vitvi02g01596	chr02	14732860	14734074	---NA---	0
2.4	Vitvi02g01597	chr02	14734693	14735799	ULP1A_ARATHRecName: Full=Ubiquitin-like-specific protease 1A	3.9576e-14
2.4	Vitvi02g01598	chr02	14735956	14737878	---NA---	0
2.4	Vitvi02g01038	chr02	14744422	14746976	RH3_ARATHRecName: Full=DEAD-box ATP-dependent RNA helicase 3, chloroplastic; AltName: Full=Protein EMBRYO DEFECTIVE 1138; Flags: Precursor	1.62181e-27
2.4	Vitvi02g01039	chr02	14766100	14766381	RH3_ARATHRecName: Full=DEAD-box ATP-dependent RNA helicase 3, chloroplastic; AltName: Full=Protein EMBRYO DEFECTIVE 1138; Flags: Precursor	3.74396e-22
2.4	Vitvi02g01040	chr02	14768151	14768474	SIR_PEARecName: Full=Sulfite reductase	1.56562e-33
2.4	Vitvi02g01041	chr02	14797557	14798190	---NA---	0
2.4	Vitvi02g01042	chr02	14799681	14800958	---NA---	0
2.4	Vitvi02g01043	chr02	14804189	14804395	---NA---	0
2.4	Vitvi02g01044	chr02	14810806	14810967	---NA---	0
2.4	Vitvi02g01599	chr02	14838521	14838884	#N/A	#N/A
2.4	Vitvi02g01045	chr02	14846138	14846446	PP136_ARATHRecName: Full=Pentatricopeptide repeat-containing protein At1g80550, mitochondrial; Flags: Precursor	2.07242e-32
2.4	Vitvi02g01046	chr02	14891122	14905400	---NA---	0
2.4	Vitvi02g01047	chr02	14931345	14936822	BRX_ARATHRecName: Full=Protein BREVIS RADIX; Short=AtBRX	5.84517e-166
2.4	Vitvi02g01048	chr02	14960561	14960982	---NA---	0
2.4	Vitvi02g01600	chr02	14992504	14996370	---NA---	0
2.5	Vitvi02g01073	chr02	15524774	15525040	---NA---	0
2.5	Vitvi02g01074	chr02	15526358	15526522	---NA---	0
2.5	Vitvi02g01612	chr02	15556742	15557786	#N/A	#N/A
2.5	Vitvi02g01613	chr02	15560488	15562518	NRL4B_LUPANRecName: Full=Bifunctional nitrilase/nitrile hydratase NIT4B; Short=LaNIT4B; AltName: Full=3-cyanoalanine hydratase; AltName: Full=Cyanoalanine nitrilase B	6.97067e-177
2.5	Vitvi02g01075	chr02	15572665	15573490	1433B_TOBACRecName: Full=14-3-3-like protein B	1.27865e-08
2.5	Vitvi02g01076	chr02	15573811	15573969	---NA---	0
2.5	Vitvi02g01614	chr02	15590992	15592959	NRL4B_LUPANRecName: Full=Bifunctional nitrilase/nitrile hydratase NIT4B; Short=LaNIT4B; AltName: Full=3-cyanoalanine hydratase; AltName: Full=Cyanoalanine nitrilase B	1.85857e-178
2.5	Vitvi02g01615	chr02	15606261	15608823	NRL4B_LUPANRecName: Full=Bifunctional nitrilase/nitrile hydratase NIT4B; Short=LaNIT4B; AltName: Full=3-cyanoalanine hydratase; AltName: Full=Cyanoalanine nitrilase B	4.43536e-176
2.5	Vitvi02g01077	chr02	15610374	15610532	---NA---	0
2.5	Vitvi02g01078	chr02	15611501	15611650	---NA---	0
2.5	Vitvi02g01616	chr02	15612721	15613040	---NA---	0
2.5	Vitvi02g01617	chr02	15639803	15641776	---NA---	0
2.5	Vitvi02g01079	chr02	15651191	15652510	RAA4A_ARATHRecName: Full=Ras-related protein RABA4a; Short=AtRABA4a	8.35638e-55
2.5	Vitvi02g01080	chr02	15652599	15652962	---NA---	0
2.5	Vitvi02g01081	chr02	15653646	15654014	MIP2_ARATHRecName: Full=MAG2-interacting protein 2	3.55306e-51
2.5	Vitvi02g01082	chr02	15659957	15669174	NRL4B_LUPANRecName: Full=Bifunctional nitrilase/nitrile hydratase NIT4B; Short=LaNIT4B; AltName: Full=3-cyanoalanine hydratase; AltName: Full=Cyanoalanine nitrilase B	2.17321e-42
2.5	Vitvi02g01618	chr02	15669871	15671771	NRL4B_LUPANRecName: Full=Bifunctional nitrilase/nitrile hydratase NIT4B; Short=LaNIT4B; AltName: Full=3-cyanoalanine hydratase; AltName: Full=Cyanoalanine nitrilase B	1.64044e-147
2.5	Vitvi02g01619	chr02	15673812	15675615	FRS5_ARATHRecName: Full=Protein FAR1-RELATED SEQUENCE 5	1.42174e-71
2.5	Vitvi02g01620	chr02	15680220	15680587	#N/A	#N/A
2.5	Vitvi02g01621	chr02	15700015	15702498	NRL4B_LUPANRecName: Full=Bifunctional nitrilase/nitrile hydratase NIT4B; Short=LaNIT4B; AltName: Full=3-cyanoalanine hydratase; AltName: Full=Cyanoalanine nitrilase B	4.38706e-176
2.5	Vitvi02g01083	chr02	15712680	15713341	ETOL1_ARATHRecName: Full=ETO1-like protein 1; AltName: Full=Ethylene overproducer 1-like protein 1	1.52585e-19
2.5	Vitvi02g01084	chr02	15713410	15715487	DRTS_ORYSJRecName: Full=Putative bifunctional dihydrofolate reductase-thymidylate synthase; Short=DHFR-TS; Includes: RecName: Full=Dihydrofolate reductase; Includes: RecName: Full=Thymidylate synthase	5.78569e-34
2.5	Vitvi02g01085	chr02	15722020	15722290	---NA---	0
2.5	Vitvi02g01086	chr02	15722442	15722603	---NA---	0
2.5	Vitvi02g01087	chr02	15741308	15761215	---NA---	0
2.5	Vitvi02g01088	chr02	15775964	15776134	---NA---	0
2.5	Vitvi02g01622	chr02	15783993	15784615	---NA---	0
2.5	Vitvi02g01623	chr02	15788367	15788572	#N/A	#N/A
2.5	Vitvi02g01089	chr02	15803648	15803848	---NA---	0
2.5	Vitvi02g01090	chr02	15819043	15820692	---NA---	0
2.5	Vitvi02g01091	chr02	15829983	15834399	ATG1C_ARATHRecName: Full=Serine/threonine-protein kinase ATG1c; AltName: Full=Autophagy-related protein 1c; Short=AtAPG1c	3.08457e-91
2.5	Vitvi02g01092	chr02	15835533	15836148	KN14I_ARATHRecName: Full=Kinesin-like protein KIN-14I	2.0954e-72
2.5	Vitvi02g01093	chr02	15842000	15842400	---NA---	0
2.5	Vitvi02g01094	chr02	15851104	15851283	M810_ARATHRecName: Full=Uncharacterized mitochondrial protein AtMg00810; AltName: Full=ORF240b	3.62741e-07
2.5	Vitvi02g01095	chr02	15869585	15871422	---NA---	0
2.5	Vitvi02g01096	chr02	15877832	15878551	---NA---	0
2.5	Vitvi02g01097	chr02	15894156	15894576	---NA---	0
2.5	Vitvi02g01624	chr02	15921498	15922178	---NA---	0
2.6	Vitvi02g01229	chr02	17827627	17827830	---NA---	0
2.6	Vitvi02g01230	chr02	17840445	17845202	PAE8_ARATHRecName: Full=Pectin acetylesterase 8; Flags: Precursor	0
2.6	Vitvi02g01662	chr02	17850703	17858329	---NA---	0
2.6	Vitvi02g01231	chr02	17860083	17870657	RMR2_ORYSJRecName: Full=Receptor homology region, transmembrane domain- and RING domain-containing protein 2; Short=OsRMR2; Flags: Precursor	3.0623e-13
2.6	Vitvi02g01232	chr02	17872079	17886854	BAM8_ARATHRecName: Full=Beta-amylase 8; AltName: Full=1,4-alpha-D-glucan maltohydrolase; AltName: Full=Beta-amylase 2	0
2.6	Vitvi02g01233	chr02	17897396	17897982	FTIP1_ARATHRecName: Full=FT-interacting protein 1	5.91802e-36
2.6	Vitvi02g01234	chr02	17902037	17902175	---NA---	0
2.6	Vitvi02g01235	chr02	17904096	17913968	ALKB8_ARATHRecName: Full=Alkylated DNA repair protein ALKBH8 homolog; AltName: Full=Alpha-ketoglutarate-dependent dioxygenase ALKBH8 homolog; Short=AtALKBH8	4.4018e-163
2.6	Vitvi02g01236	chr02	17915043	17920747	ROGFE_ARATHRecName: Full=Rop guanine nucleotide exchange factor 14; Short=AtRopGEF14; AltName: Full=Rho of plants guanine nucleotide exchange factor 14	0
2.6	Vitvi02g01237	chr02	17966761	17967557	ACMAT_VITLARecName: Full=Methanol O-anthraniloyltransferase; AltName: Full=Anthraniloyl-CoA:methanol acyltransferase; AltName: Full=Benzyl alcohol O-benzoyltransferase	8.61556e-110
2.6	Vitvi02g01238	chr02	17969003	17969173	---NA---	0
2.6	Vitvi02g01239	chr02	17970770	17977513	ACMAT_VITLARecName: Full=Methanol O-anthraniloyltransferase; AltName: Full=Anthraniloyl-CoA:methanol acyltransferase; AltName: Full=Benzyl alcohol O-benzoyltransferase	0
2.6	Vitvi02g01240	chr02	17980122	17980565	CTSL2_HUMANRecName: Full=CTD small phosphatase-like protein 2; Short=CTDSP-like 2	3.92771e-07
2.6	Vitvi02g01241	chr02	18003304	18012765	ACMAT_VITLARecName: Full=Methanol O-anthraniloyltransferase; AltName: Full=Anthraniloyl-CoA:methanol acyltransferase; AltName: Full=Benzyl alcohol O-benzoyltransferase	0
2.6	Vitvi02g01242	chr02	18015651	18016252	P4KA1_ARATHRecName: Full=Phosphatidylinositol 4-kinase alpha 1; Short=PI4-kinase alpha 1; Short=PtdIns-4-kinase alpha 1; AltName: Full=Phosphatidylinositol 4-OH kinase alpha1; Short=AtPI4Kalpha1; Short=PI-4Kalpha1	1.25406e-44
2.6	Vitvi02g01243	chr02	18016298	18016951	WNK6_ARATHRecName: Full=Probable serine/threonine-protein kinase WNK6; Short=AtWNK6; AltName: Full=Protein kinase with no lysine 6	1.7024e-32
2.6	Vitvi02g01244	chr02	18024127	18024850	MPK9_ARATHRecName: Full=Mitogen-activated protein kinase 9; Short=AtMPK9; Short=MAP kinase 9	1.74572e-48
2.6	Vitvi02g01245	chr02	18024923	18025210	MPK15_ORYSJRecName: Full=Mitogen-activated protein kinase 15; Short=MAP kinase 15	1.7475e-48
2.6	Vitvi02g01246	chr02	18025252	18027207	RWA1_ARATHRecName: Full=Protein REDUCED WALL ACETYLATION 1	5.17517e-127
2.6	Vitvi02g01663	chr02	18054505	18056984	#N/A	#N/A
2.6	Vitvi02g01248	chr02	18069706	18088391	---NA---	0
2.6	Vitvi02g01251	chr02	18092544	18093558	PTR33_ARATHRecName: Full=Protein NRT1/ PTR FAMILY 6.4; Short=AtNPF6.4; AltName: Full=Nitrate transporter 1.3	3.0797e-119
2.6	Vitvi02g01664	chr02	18093887	18097866	RL30_STAEQRecName: Full=50S ribosomal protein L30	5.81005e-08
2.6	Vitvi02g01252	chr02	18115839	18116848	---NA---	0
2.6	Vitvi02g01253	chr02	18118389	18142269	PP129_ARATHRecName: Full=Pentatricopeptide repeat-containing protein At1g77360, mitochondrial; Flags: Precursor	9.29879e-59
2.6	Vitvi02g01255	chr02	18146888	18147767	---NA---	0
2.6	Vitvi02g01256	chr02	18151644	18152190	---NA---	0
2.6	Vitvi02g01257	chr02	18159537	18160149	---NA---	0
2.6	Vitvi02g01258	chr02	18163771	18164281	---NA---	0
2.6	Vitvi02g01259	chr02	18164958	18165260	---NA---	0
2.6	Vitvi02g01260	chr02	18165309	18168204	---NA---	0
2.6	Vitvi02g01261	chr02	18187909	18200521	---NA---	0
2.6	Vitvi02g01665	chr02	18211105	18211705	PCEP4_ARATHRecName: Full=Precursor of CEP4; Short=PCEP4; Contains: RecName: Full=C-terminally encoded peptide 4; Short=CEP4; Flags: Precursor	1.22583e-10
2.6	Vitvi02g01262	chr02	18227741	18227893	---NA---	0
2.6	Vitvi02g01263	chr02	18230711	18230914	---NA---	0
2.6	Vitvi02g01264	chr02	18245521	18251404	FAO4A_ARATHRecName: Full=Long-chain-alcohol oxidase FAO4A; AltName: Full=Long-chain fatty alcohol oxidase 4A	0
2.6	Vitvi02g01265	chr02	18252490	18252912	---NA---	0
2.6	Vitvi02g01266	chr02	18257930	18258909	MWL1_ARATHRecName: Full=Protein MODIFYING WALL LIGNIN-1; Short=MWL-1; Flags: Precursor	1.53818e-39
2.6	Vitvi02g01267	chr02	18260412	18279905	DCP5_ARATHRecName: Full=Protein decapping 5	9.89546e-82
2.6	Vitvi02g01268	chr02	18303061	18330486	AP4E_ARATHRecName: Full=AP-4 complex subunit epsilon; AltName: Full=AP-4 adaptor complex subunit epsilon; AltName: Full=Adaptor-related protein complex 4 subunit epsilon; AltName: Full=Epsilon subunit of AP-4; AltName: Full=Epsilon-adaptin	0
2.6	Vitvi02g01666	chr02	18332491	18358567	---NA---	0
2.6	Vitvi02g01269	chr02	18360689	18363467	ABAH2_SOLLCRecName: Full=Abscisic acid 8'-hydroxylase CYP707A2; Short=ABA 8'-hydroxylase CYP707A2; Short=SlCYP707A2; AltName: Full=Cytochrome P450 707A2	0
2.6	Vitvi02g01270	chr02	18388928	18390896	NCRK_ARATHRecName: Full=Receptor-like serine/threonine-protein kinase NCRK; Flags: Precursor	1.39641e-56
2.6	Vitvi02g01271	chr02	18392176	18392358	---NA---	0
2.6	Vitvi02g01667	chr02	18398858	18400237	---NA---	0
2.6	Vitvi02g01668	chr02	18408368	18408967	---NA---	0
2.6	Vitvi02g01272	chr02	18423346	18435196	XG113_ARATHRecName: Full=Arabinosyltransferase XEG113; AltName: Full=Protein LATERAL ROOT DEVELOPMENT 5; AltName: Full=Xyloglucanase 113	0
2.6	Vitvi02g01273	chr02	18447826	18449383	TM45B_BOVINRecName: Full=Transmembrane protein 45B	8.6205e-10
2.6	Vitvi02g01274	chr02	18453898	18457192	PP324_ARATHRecName: Full=Pentatricopeptide repeat-containing protein At4g19220, mitochondrial; Flags: Precursor	0
2.6	Vitvi02g01669	chr02	18457617	18465599	AB2E_ARATHRecName: Full=ABC transporter E family member 2; Short=ABC transporter ABCE.2; Short=AtABCE2; AltName: Full=RNase L inhibitor-like protein 2; Short=AtRLI2; Short=AthaRLI2	0
2.6	Vitvi02g01670	chr02	18467935	18470780	GRP3_DAUCARecName: Full=Glycine-rich protein A3	1.02091e-12
3.1	Vitvi03g01551	chr03	5034028	5034883	RBOHA_SOLTURecName: Full=Respiratory burst oxidase homolog protein A; AltName: Full=NADPH oxidase RBOHA; AltName: Full=StRBOHA	7.97263e-29
3.1	Vitvi03g00464	chr03	5052097	5072339	CAMK5_ARATHRecName: Full=CDPK-related kinase 5; Short=AtCRK5; AltName: Full=Calcium/calmodulin-dependent protein kinase 1	0
3.1	Vitvi03g00467	chr03	5072782	5075070	PP407_ARATHRecName: Full=Pentatricopeptide repeat-containing protein At5g39710; AltName: Full=Protein EMBRYO DEFECTIVE 2745	0
3.1	Vitvi03g00469	chr03	5078563	5080552	ALPL_ARATHRecName: Full=Protein ALP1-like	2.15404e-18
3.1	Vitvi03g01552	chr03	5081272	5084783	Y5698_ARATHRecName: Full=Putative B3 domain-containing protein At5g66980	1.77423e-19
3.1	Vitvi03g00470	chr03	5084826	5086636	Y5014_ARATHRecName: Full=B3 domain-containing protein At5g60140	1.53469e-12
3.1	Vitvi03g00471	chr03	5088703	5094555	PP154_ARATHRecName: Full=Pentatricopeptide repeat-containing protein At2g15820, chloroplastic; AltName: Full=Protein ORGANELLE TRANSCRIPT PROCESSING 51; Short=AtOTP51; Flags: Precursor	0
3.1	Vitvi03g00472	chr03	5100671	5106854	ZOP1_ARATHRecName: Full=Zinc finger protein ZOP1; AltName: Full=Zinc-finger and OCRE domain-containing protein 1	4.03243e-98
3.1	Vitvi03g00473	chr03	5111176	5112563	---NA---	0
3.1	Vitvi03g00474	chr03	5115238	5118150	CBP23_HORVURecName: Full=Serine carboxypeptidase II-3; AltName: Full=CP-MII.3; Contains: RecName: Full=Serine carboxypeptidase II-3 chain A; Contains: RecName: Full=Serine carboxypeptidase II-3 chain B; Flags: Precursor	2.48001e-173
3.1	Vitvi03g00475	chr03	5122763	5125473	CBP23_HORVURecName: Full=Serine carboxypeptidase II-3; AltName: Full=CP-MII.3; Contains: RecName: Full=Serine carboxypeptidase II-3 chain A; Contains: RecName: Full=Serine carboxypeptidase II-3 chain B; Flags: Precursor	3.2318e-150
3.1	Vitvi03g00476	chr03	5128844	5134080	RBP47_NICPLRecName: Full=Polyadenylate-binding protein RBP47; Short=Poly(A)-binding protein RBP47; AltName: Full=RNA-binding protein 47; Short=NplRBP47	0
3.1	Vitvi03g00477	chr03	5134921	5140609	---NA---	0
3.1	Vitvi03g00478	chr03	5148070	5151770	---NA---	0
3.1	Vitvi03g00479	chr03	5152507	5153768	HIDM_GLYECRecName: Full=2-hydroxyisoflavanone dehydratase; AltName: Full=Carboxylesterase HIDM	4.80382e-83
3.1	Vitvi03g00480	chr03	5155330	5156485	CXE7_ARATHRecName: Full=Probable carboxylesterase 7; AltName: Full=AtCXE7	5.92563e-101
3.1	Vitvi03g00481	chr03	5156730	5157807	CXE7_ARATHRecName: Full=Probable carboxylesterase 7; AltName: Full=AtCXE7	2.03841e-87
3.1	Vitvi03g01553	chr03	5159407	5160539	CXE1_ARATHRecName: Full=Probable carboxylesterase 1; AltName: Full=AtCXE1	6.84423e-87
3.1	Vitvi03g01554	chr03	5160709	5161914	HIDM_GLYECRecName: Full=2-hydroxyisoflavanone dehydratase; AltName: Full=Carboxylesterase HIDM	1.88161e-82
3.1	Vitvi03g01555	chr03	5162152	5163360	HIDM_GLYECRecName: Full=2-hydroxyisoflavanone dehydratase; AltName: Full=Carboxylesterase HIDM	1.20286e-82
3.1	Vitvi03g00482	chr03	5164098	5167829	CXE7_ARATHRecName: Full=Probable carboxylesterase 7; AltName: Full=AtCXE7	1.73504e-81
3.1	Vitvi03g01556	chr03	5169284	5169676	---NA---	0
3.1	Vitvi03g00483	chr03	5172402	5173373	CXE2_ARATHRecName: Full=Probable carboxylesterase 2; AltName: Full=AtCXE2	3.30639e-119
3.1	Vitvi03g01557	chr03	5174499	5175650	CXE2_ARATHRecName: Full=Probable carboxylesterase 2; AltName: Full=AtCXE2	1.34787e-113
3.1	Vitvi03g01558	chr03	5177441	5178768	CXE2_ARATHRecName: Full=Probable carboxylesterase 2; AltName: Full=AtCXE2	1.20462e-94
3.1	Vitvi03g01559	chr03	5180394	5181365	CXE2_ARATHRecName: Full=Probable carboxylesterase 2; AltName: Full=AtCXE2	1.54677e-98
3.1	Vitvi03g01560	chr03	5181366	5187017	CXE2_ARATHRecName: Full=Probable carboxylesterase 2; AltName: Full=AtCXE2	6.39242e-32
3.1	Vitvi03g01561	chr03	5188470	5189632	CXE2_ARATHRecName: Full=Probable carboxylesterase 2; AltName: Full=AtCXE2	1.37062e-100
3.1	Vitvi03g00484	chr03	5191225	5194583	---NA---	0
3.1	Vitvi03g00485	chr03	5204306	5224191	PREP2_ARATHRecName: Full=Presequence protease 2, chloroplastic/mitochondrial; Short=AtPreP2; Short=PreP 2; AltName: Full=Zinc metalloprotease 2; Short=AtZnMP2; Flags: Precursor	0
3.1	Vitvi03g01562	chr03	5231128	5232987	KRP7_ARATHRecName: Full=Cyclin-dependent kinase inhibitor 7; AltName: Full=Inhibitor/interactor of CDK protein 5; AltName: Full=KIP-related protein 7	1.02924e-19
3.1	Vitvi03g01563	chr03	5238351	5239252	---NA---	0
3.1	Vitvi03g00486	chr03	5241933	5248116	---NA---	0
3.1	Vitvi03g00487	chr03	5256931	5260089	Y1341_ORYSJRecName: Full=B3 domain-containing protein Os01g0234100	4.63655e-30
3.1	Vitvi03g00488	chr03	5260686	5264089	Y1341_ORYSJRecName: Full=B3 domain-containing protein Os01g0234100	4.72383e-91
3.1	Vitvi03g00489	chr03	5266825	5273539	Y3918_ARATHRecName: Full=B3 domain-containing protein At3g19184	1.98158e-92
3.1	Vitvi03g00491	chr03	5278480	5310082	PTGR3_MOUSERecName: Full=Prostaglandin reductase-3; Short=PTGR-3; AltName: Full=15-oxoprostaglandin 13-reductase; AltName: Full=Zinc-binding alcohol dehydrogenase domain-containing protein 2	2.49958e-90
3.1	Vitvi03g00492	chr03	5318421	5345560	ATG2_ARATHRecName: Full=Autophagy-related protein 2; Short=AtAPG2; AltName: Full=Protein PEROXISOME UNUSUAL POSITIONING 1	0
3.1	Vitvi03g01564	chr03	5347119	5347556	---NA---	0
3.1	Vitvi03g00493	chr03	5348851	5363849	CHR25_ARATHRecName: Full=Protein CHROMATIN REMODELING 25; Short=AtCHR25; AltName: Full=DNA repair and recombination protein RAD54; Short=AtRAD54	0
3.1	Vitvi03g01565	chr03	5368435	5369933	CNR1_MAIZERecName: Full=Cell number regulator 1; AltName: Full=ZmCNR01	4.18874e-58
3.1	Vitvi03g01566	chr03	5370047	5373291	CNR1_MAIZERecName: Full=Cell number regulator 1; AltName: Full=ZmCNR01	1.03561e-58
3.1	Vitvi03g01567	chr03	5373713	5379846	CNR1_MAIZERecName: Full=Cell number regulator 1; AltName: Full=ZmCNR01	3.23096e-55
3.1	Vitvi03g00495	chr03	5381002	5383263	PP153_ARATHRecName: Full=Pentatricopeptide repeat-containing protein At2g15690, mitochondrial; Flags: Precursor	0
3.1	Vitvi03g00496	chr03	5385453	5386335	CML1_ARATHRecName: Full=Calmodulin-like protein 1	3.08785e-67
3.1	Vitvi03g01568	chr03	5386614	5393094	SCO2_ARATHRecName: Full=Protein disulfide-isomerase SCO2; AltName: Full=Protein SNOWY COTYLEDON 2; Flags: Precursor	8.65214e-67
3.1	Vitvi03g00497	chr03	5393588	5399450	Y1677_ARATHRecName: Full=Probable LRR receptor-like serine/threonine-protein kinase At1g67720; Flags: Precursor	4.99186e-54
3.1	Vitvi03g00498	chr03	5399953	5408599	TPRKB_DANRERecName: Full=EKC/KEOPS complex subunit TPRKB; AltName: Full=PRPK-binding protein; AltName: Full=TP53RK-binding protein	3.20658e-23
3.1	Vitvi03g01569	chr03	5408600	5409339	---NA---	0
3.1	Vitvi03g00499	chr03	5409883	5413335	CYPR4_CYNCARecName: Full=Protein CYPRO4	0
3.1	Vitvi03g01570	chr03	5414959	5416516	---NA---	0
3.1	Vitvi03g00500	chr03	5416968	5417953	EF109_ARATHRecName: Full=Ethylene-responsive transcription factor ERF109	1.49893e-36
3.1	Vitvi03g01571	chr03	5425426	5428190	AMYA_VIGMURecName: Full=Alpha-amylase; AltName: Full=1,4-alpha-D-glucan glucanohydrolase; Flags: Precursor	0
3.1	Vitvi03g00501	chr03	5429344	5429929	---NA---	0
3.1	Vitvi03g00502	chr03	5430481	5447616	AMYA_VIGMURecName: Full=Alpha-amylase; AltName: Full=1,4-alpha-D-glucan glucanohydrolase; Flags: Precursor	1.79619e-18
3.1	Vitvi03g00504	chr03	5451287	5452080	AMYA_VIGMURecName: Full=Alpha-amylase; AltName: Full=1,4-alpha-D-glucan glucanohydrolase; Flags: Precursor	9.06951e-97
3.1	Vitvi03g01572	chr03	5456836	5459652	AMYA_VIGMURecName: Full=Alpha-amylase; AltName: Full=1,4-alpha-D-glucan glucanohydrolase; Flags: Precursor	0
3.1	Vitvi03g00505	chr03	5460882	5485306	LAG12_ARATHRecName: Full=LAG1 longevity assurance homolog 2; Short=LAG1 homolog 2	3.38211e-139
3.1	Vitvi03g00508	chr03	5493275	5496063	ABAH4_ARATHRecName: Full=Abscisic acid 8'-hydroxylase 4; Short=ABA 8'-hydroxylase 4; AltName: Full=Cytochrome P450 707A4	0
3.1	Vitvi03g00509	chr03	5506940	5510291	NIR_BETPNRecName: Full=Ferredoxin--nitrite reductase, chloroplastic; Flags: Precursor	0
3.1	Vitvi03g00510	chr03	5511306	5522307	FUT12_ARATHRecName: Full=Putative fucosyltransferase-like protein; AltName: Full=FucT2; AltName: Full=FucTB; AltName: Full=Fucosyltransferase 12; Short=AtFUT12	0
3.1	Vitvi03g01573	chr03	5524148	5533177	---NA---	0
3.1	Vitvi03g00511	chr03	5536854	5541377	PP348_ARATHRecName: Full=Pentatricopeptide repeat-containing protein At4g33990; AltName: Full=Protein EMBRYO DEFECTIVE 2758	0
3.1	Vitvi03g01574	chr03	5548922	5553448	AI5L6_ARATHRecName: Full=ABSCISIC ACID-INSENSITIVE 5-like protein 6; AltName: Full=Abscisic acid responsive elements-binding factor 3; Short=ABRE-binding factor 3; AltName: Full=Dc3 promoter-binding factor 5; Short=AtDPBF5; AltName: Full=bZIP transcription factor 37; Short=AtbZIP37	3.10769e-110
3.1	Vitvi03g00512	chr03	5553479	5558462	DJ1C_ARATHRecName: Full=Protein DJ-1 homolog C; Short=AtDJ1C; Flags: Precursor	0
3.1	Vitvi03g00513	chr03	5559874	5568153	MCCB_ARATHRecName: Full=Methylcrotonoyl-CoA carboxylase beta chain, mitochondrial; Short=MCCase subunit beta; AltName: Full=3-methylcrotonyl-CoA carboxylase 2; AltName: Full=3-methylcrotonyl-CoA:carbon dioxide ligase subunit beta; Flags: Precursor	0
3.1	Vitvi03g00514	chr03	5569638	5573692	TRXM3_ARATHRecName: Full=Thioredoxin M3, chloroplastic; Short=AtTrxm3; AltName: Full=Protein GFP ARRESTED TRAFFICKING 1; Flags: Precursor	1.06197e-57
3.1	Vitvi03g00515	chr03	5574466	5585628	MARF1_MOUSERecName: Full=Meiosis regulator and mRNA stability factor 1; AltName: Full=Limkain-b1; AltName: Full=Meiosis arrest female protein 1	9.61323e-06
3.1	Vitvi03g01575	chr03	5586153	5588453	SBT17_ARATHRecName: Full=Subtilisin-like protease SBT1.7; AltName: Full=Cucumisin-like serine protease; AltName: Full=Subtilase subfamily 1 member 7; Short=AtSBT1.7; AltName: Full=Subtilisin-like serine protease 1; Short=At-SLP1; Flags: Precursor	0
3.1	Vitvi03g01576	chr03	5589597	5591906	SBT19_ARATHRecName: Full=Subtilisin-like protease SBT1.9; AltName: Full=Subtilase subfamily 1 member 9; Short=AtSBT1.9; Flags: Precursor	6.57656e-151
3.1	Vitvi03g01577	chr03	5595306	5597591	SBT3_SOLLCRecName: Full=Subtilisin-like protease SBT3; AltName: Full=LeSBT3; AltName: Full=SlSBT3; AltName: Full=Subtilase 3; Flags: Precursor	0
3.1	Vitvi03g01578	chr03	5605170	5607467	SBT17_ARATHRecName: Full=Subtilisin-like protease SBT1.7; AltName: Full=Cucumisin-like serine protease; AltName: Full=Subtilase subfamily 1 member 7; Short=AtSBT1.7; AltName: Full=Subtilisin-like serine protease 1; Short=At-SLP1; Flags: Precursor	0
3.1	Vitvi03g00516	chr03	5610355	5616792	Y1497_ARATHRecName: Full=Probable receptor-like protein kinase At1g49730; Flags: Precursor	0
3.1	Vitvi03g00517	chr03	5623946	5627699	Y5713_ARATHRecName: Full=PI-PLC X domain-containing protein At5g67130; Flags: Precursor	6.42296e-146
3.1	Vitvi03g00518	chr03	5637970	5640304	---NA---	0
3.1	Vitvi03g00519	chr03	5644495	5646063	PUB26_ARATHRecName: Full=U-box domain-containing protein 26; AltName: Full=Plant U-box protein 26; AltName: Full=RING-type E3 ubiquitin transferase PUB26	0
3.1	Vitvi03g00520	chr03	5652156	5654718	BH095_ARATHRecName: Full=Transcription factor bHLH95; AltName: Full=Basic helix-loop-helix protein 95; Short=AtbHLH95; Short=bHLH 95; AltName: Full=Protein RETARDED GROWTH OF EMBRYO 1; AltName: Full=Protein ZHOUPI; AltName: Full=Transcription factor EN 21; AltName: Full=bHLH transcription factor bHLH095	5.01077e-63
3.1	Vitvi03g00521	chr03	5657927	5673495	MBR2_ARATHRecName: Full=E3 ubiquitin-protein ligase MBR2; AltName: Full=HAL3-interacting protein 1 homolog; Short=AtHIP1; AltName: Full=MED25-binding RING-H2 protein 2; AltName: Full=RING-H2 finger MBR2; AltName: Full=RING-type E3 ubiquitin transferase MBR2	3.57136e-147
3.1	Vitvi03g00523	chr03	5699888	5701698	ALPL_ARATHRecName: Full=Protein ALP1-like	1.92328e-33
3.1	Vitvi03g00524	chr03	5705296	5706616	CAMT_VITVIRecName: Full=Caffeoyl-CoA O-methyltransferase; AltName: Full=Trans-caffeoyl-CoA 3-O-methyltransferase; Short=CCOAMT; Short=CCOAOMT	0
3.1	Vitvi03g00525	chr03	5721739	5722499	RS16_GOSHIRecName: Full=40S ribosomal protein S16	7.67955e-95
3.1	Vitvi03g00526	chr03	5761003	5761484	---NA---	0
3.1	Vitvi03g00527	chr03	5762470	5765029	WSD1_ARATHRecName: Full=O-acyltransferase WSD1; AltName: Full=Diacylglycerol O-acyltransferase; Short=DGAT; AltName: Full=Long-chain-alcohol O-fatty-acyltransferase; AltName: Full=Wax synthase; Short=WS	1.38897e-66
3.1	Vitvi03g00528	chr03	5772326	5775721	PAB_ARATHRecName: Full=Protein IN CHLOROPLAST ATPASE BIOGENESIS, chloroplastic; Flags: Precursor	5.53143e-177
3.1	Vitvi03g00529	chr03	5775667	5784666	FPP7_ARATHRecName: Full=Filament-like plant protein 7; Short=AtFPP7	2.93029e-125
3.1	Vitvi03g00530	chr03	5797134	5812085	SUD1_ARATHRecName: Full=Probable E3 ubiquitin ligase SUD1; AltName: Full=Protein ECERIFERUM 9; AltName: Full=Protein SUPPRESSOR OF DRY2 DEFFECTS 1; Short=AtSUD1; AltName: Full=RING-type E3 ubiquitin transferase SUD1; AltName: Full=RING/U-box domain-containing protein	0
3.1	Vitvi03g00531	chr03	5814279	5830401	PABP2_ARATHRecName: Full=Polyadenylate-binding protein 2; Short=PABP-2; Short=Poly(A)-binding protein 2	0
3.1	Vitvi03g00532	chr03	5837130	5846406	CBSX1_ARATHRecName: Full=CBS domain-containing protein CBSX1, chloroplastic; AltName: Full=CBS domain-containing protein 2; Short=AtCDCP2; AltName: Full=Protein LOSS OF THE TIMING OF ET AND JA BIOSYNTHESIS 2; Short=AtLEJ2; Flags: Precursor	9.38857e-92
3.1	Vitvi03g00533	chr03	5847423	5849264	AOG_PHAANRecName: Full=Abscisate beta-glucosyltransferase; AltName: Full=ABA-glucosyltransferase	0
3.1	Vitvi03g00534	chr03	5851968	5853417	SCGT_TOBACRecName: Full=Scopoletin glucosyltransferase; AltName: Full=Phenylpropanoid:glucosyltransferase 1	0
3.1	Vitvi03g00535	chr03	5864017	5865249	IX15L_ARATHRecName: Full=Protein IRX15-LIKE	8.59188e-140
3.1	Vitvi03g00536	chr03	5871137	5872656	LRX4_ARATHRecName: Full=Leucine-rich repeat extensin-like protein 4; Short=AtLRX4; Short=LRR/EXTENSIN4; AltName: Full=Cell wall hydroxyproline-rich glycoprotein; Flags: Precursor	1.64007e-132
3.1	Vitvi03g00537	chr03	5884364	5886195	PLRX4_ARATHRecName: Full=Pollen-specific leucine-rich repeat extensin-like protein 4; Short=AtPEX4; Short=Pollen-specific LRR/EXTENSIN4; AltName: Full=Cell wall hydroxyproline-rich glycoprotein; Flags: Precursor	1.92101e-100
3.1	Vitvi03g00538	chr03	5889988	5892319	---NA---	0
3.1	Vitvi03g00539	chr03	5934432	5937542	RD21A_ARATHRecName: Full=Cysteine proteinase RD21A; AltName: Full=Protein RESPONSIVE TO DEHYDRATION 21; Short=RD21; Flags: Precursor	0
3.1	Vitvi03g00540	chr03	5941754	5961915	PTN2A_ARATHRecName: Full=Phosphatidylinositol 3,4,5-trisphosphate 3-phosphatase and protein-tyrosine-phosphatase PTEN2A; AltName: Full=Protein PHOSPHATASE AND TENSIN HOMOLOG 2-a; Short=AtPTEN2; Short=AtPTEN2a	0
3.1	Vitvi03g00541	chr03	5962597	5966760	SRC2_ARATHRecName: Full=Protein SRC2 homolog; Short=AtSRC2	0.00016949
3.1	Vitvi03g00542	chr03	5973752	5975813	CCD32_ARATHRecName: Full=Cyclin-D3-2; AltName: Full=G1/S-specific cyclin-D3-2; Short=CycD3;2	5.97545e-118
3.1	Vitvi03g00543	chr03	5981157	5989273	NRPB3_ARATHRecName: Full=DNA-directed RNA polymerases II, IV and V subunit 3; AltName: Full=DNA-directed RNA polymerase II 36 kDa polypeptide A; AltName: Full=DNA-directed RNA polymerase II subunit RPB3-A; Short=RNA polymerase II subunit 3-A; Short=RNA polymerase II subunit B3-A	0
3.1	Vitvi03g00544	chr03	5992541	5993837	---NA---	0
3.1	Vitvi03g00545	chr03	5995406	6000835	CYL2_ARATHRecName: Full=Cyclase-like protein 2; Flags: Precursor	3.13136e-126
3.1	Vitvi03g00546	chr03	6003160	6003411	---NA---	0
3.1	Vitvi03g00547	chr03	6009529	6020620	CYL2_ARATHRecName: Full=Cyclase-like protein 2; Flags: Precursor	9.36639e-138
3.1	Vitvi03g00548	chr03	6023127	6024512	DR100_ARATHRecName: Full=DNA damage-repair/toleration protein DRT100; Flags: Precursor	1.81742e-39
3.1	Vitvi03g01579	chr03	6030242	6032866	---NA---	0
3.1	Vitvi03g00549	chr03	6033723	6036694	STEP1_ARATHRecName: Full=Stress enhanced protein 1, chloroplastic; Flags: Precursor	1.89832e-37
3.1	Vitvi03g00550	chr03	6037797	6059779	NHD1_ARATHRecName: Full=Sodium/proton antiporter 1; Short=AtNHD1; Short=Na(+)/H(+) antiporter 1; Flags: Precursor	0
3.1	Vitvi03g00551	chr03	6060068	6064520	SERA1_ARATHRecName: Full=D-3-phosphoglycerate dehydrogenase 1, chloroplastic; AltName: Full=Protein EMBRYO SAC DEVELOPMENT ARREST 9; Flags: Precursor	0
3.1	Vitvi03g00552	chr03	6071452	6072624	CAES_ARATHRecName: Full=Probable carbohydrate esterase At4g34215	5.37892e-111
3.2	Vitvi03g00581	chr03	6521579	6537934	FUCO2_ARATHRecName: Full=Alpha-L-fucosidase 2; AltName: Full=Alpha-1,2-fucosidase 2; AltName: Full=Alpha-L-fucosidase 95A; Short=AtFuc95A; AltName: Full=Alpha-L-fucoside fucohydrolase 2; AltName: Full=Protein ALTERED XYLOGLUCAN 8; Flags: Precursor	0
3.2	Vitvi03g01599	chr03	6538904	6542864	---NA---	0
3.2	Vitvi03g00582	chr03	6548735	6549304	ZFP7_ARATHRecName: Full=Zinc finger protein 7	5.09038e-19
3.2	Vitvi03g00583	chr03	6551806	6559922	TIPRL_ARATHRecName: Full=TIP41-like protein	1.36149e-152
3.2	Vitvi03g00584	chr03	6565630	6569325	CCA34_ARATHRecName: Full=Cyclin-A3-4; AltName: Full=G2/mitotic-specific cyclin-A3-4; Short=CycA3;4	8.71521e-108
3.2	Vitvi03g01600	chr03	6571842	6592131	HAZ1_ORYSJRecName: Full=Homeobox protein HAZ1; AltName: Full=Homeobox protein HOX1A homolog	8.71181e-138
3.2	Vitvi03g00585	chr03	6602323	6604171	---NA---	0
3.2	Vitvi03g01601	chr03	6623124	6623416	---NA---	0
3.2	Vitvi03g00586	chr03	6633671	6636084	GH31_ARATHRecName: Full=Probable indole-3-acetic acid-amido synthetase GH3.1; AltName: Full=Auxin-responsive GH3-like protein 1; Short=AtGH3-1	0
3.2	Vitvi03g00587	chr03	6642126	6651137	KRR1_SCHPORecName: Full=KRR1 small subunit processome component homolog; AltName: Full=KRR-R motif-containing protein 1; AltName: Full=Ribosomal RNA assembly protein mis3	3.14597e-129
3.2	Vitvi03g00588	chr03	6664813	6666637	---NA---	0
3.2	Vitvi03g00589	chr03	6668093	6688642	---NA---	0
3.2	Vitvi03g00590	chr03	6690666	6690821	---NA---	0
3.2	Vitvi03g00591	chr03	6691248	6693137	PP175_ARATHRecName: Full=Pentatricopeptide repeat-containing protein At2g29760, chloroplastic; AltName: Full=Protein ORGANELLE TRANSCRIPT PROCESSING 81; Flags: Precursor	5.02336e-121
3.2	Vitvi03g00592	chr03	6699445	6705656	TXND9_ARATHRecName: Full=Thioredoxin domain-containing protein 9 homolog	2.83542e-117
3.2	Vitvi03g00593	chr03	6715491	6716068	SNAK1_SOLTURecName: Full=Snakin-1; Flags: Precursor	6.95591e-32
3.2	Vitvi03g00594	chr03	6716855	6717129	---NA---	0
3.2	Vitvi03g00595	chr03	6717357	6752488	KTNB1_STRPURecName: Full=Katanin p80 WD40 repeat-containing subunit B1; Short=Katanin p80 subunit B1; AltName: Full=p80 katanin	1.27729e-07
3.2	Vitvi03g00596	chr03	6761521	6761679	---NA---	0
3.2	Vitvi03g00597	chr03	6773078	6776413	---NA---	0
3.2	Vitvi03g00598	chr03	6785458	6787074	PCLO_MOUSERecName: Full=Protein piccolo; AltName: Full=Aczonin; AltName: Full=Brain-derived HLMN protein; AltName: Full=Multidomain presynaptic cytomatrix protein	8.6257e-07
3.2	Vitvi03g00599	chr03	6798200	6802154	UAF30_SCHPORecName: Full=Upstream activation factor subunit spp27; AltName: Full=Upstream activation factor 27 KDa subunit; Short=p27; AltName: Full=Upstream activation factor 30 KDa subunit; Short=p30; AltName: Full=Upstream activation factor subunit uaf30	5.62082e-16
3.2	Vitvi03g00600	chr03	6804295	6807440	PP362_ARATHRecName: Full=Pentatricopeptide repeat-containing protein At5g02860	0
3.2	Vitvi03g00601	chr03	6811765	6813434	5BPOR_DIGLARecName: Full=3-oxo-Delta(4,5)-steroid 5-beta-reductase; AltName: Full=Delta(4)-3-oxosteroid 5-beta-reductase; AltName: Full=Delta-4,5-steroid 5-beta-reductase; Short=At5beta-StR; AltName: Full=Progesterone 5-beta-reductase; Short=5beta-POR	0
3.2	Vitvi03g00602	chr03	6815169	6818750	ZSWM7_DANRERecName: Full=Zinc finger SWIM domain-containing protein 7	4.65728e-23
3.2	Vitvi03g00603	chr03	6821552	6823924	RGA3_SOLBURecName: Full=Putative disease resistance protein RGA3; AltName: Full=Blight resistance protein B149; AltName: Full=RGA1-blb	1.62152e-95
3.2	Vitvi03g00604	chr03	6841162	6844069	RGA3_SOLBURecName: Full=Putative disease resistance protein RGA3; AltName: Full=Blight resistance protein B149; AltName: Full=RGA1-blb	1.81294e-105
3.2	Vitvi03g00605	chr03	6846056	6849892	P2C63_ARATHRecName: Full=Probable protein phosphatase 2C 63; Short=AtPP2C63	0
3.2	Vitvi03g00606	chr03	6851560	6855089	RHY1A_ARATHRecName: Full=Probable E3 ubiquitin-protein ligase RHY1A; AltName: Full=RING-H2 finger Y1a; AltName: Full=RING-H2 zinc finger protein RHY1a; AltName: Full=RING-type E3 ubiquitin transferase RHY1A	2.60095e-41
3.2	Vitvi03g01602	chr03	6859792	6860428	---NA---	0
3.2	Vitvi03g01603	chr03	6871793	6872399	---NA---	0
3.2	Vitvi03g00607	chr03	6879293	6882852	---NA---	0
3.2	Vitvi03g01604	chr03	6894959	6895595	---NA---	0
3.2	Vitvi03g00608	chr03	6900371	6900550	---NA---	0
3.3	Vitvi03g00783	chr03	9438885	9442060	RLK7_ARATHRecName: Full=Receptor-like protein kinase 7; Flags: Precursor	0
3.3	Vitvi03g00784	chr03	9445908	9446044	---NA---	0
3.3	Vitvi03g00785	chr03	9452243	9454982	MDHG_CITLARecName: Full=Malate dehydrogenase, glyoxysomal; Flags: Precursor	0
3.3	Vitvi03g00786	chr03	9455424	9457974	---NA---	0
3.3	Vitvi03g00787	chr03	9459777	9459926	---NA---	0
3.3	Vitvi03g00788	chr03	9475016	9475189	---NA---	0
3.3	Vitvi03g00789	chr03	9486545	9492762	---NA---	0
3.3	Vitvi03g00790	chr03	9506440	9508439	---NA---	0
3.3	Vitvi03g00791	chr03	9524913	9527100	BH025_ARATHRecName: Full=Transcription factor bHLH25; AltName: Full=Basic helix-loop-helix protein 25; Short=AtbHLH25; Short=bHLH 25; AltName: Full=Transcription factor EN 29; AltName: Full=bHLH transcription factor bHLH025	1.77507e-65
3.3	Vitvi03g00792	chr03	9538993	9552353	GALDH_ARATHRecName: Full=L-galactose dehydrogenase; Short=At-GalDH; Short=L-GalDH	0
3.3	Vitvi03g00793	chr03	9553245	9614299	ZDHC2_ARATHRecName: Full=Probable protein S-acyltransferase 23; AltName: Full=Probable palmitoyltransferase At2g14255; AltName: Full=Zinc finger DHHC domain-containing protein At2g14255	0
3.3	Vitvi03g00794	chr03	9616841	9619655	---NA---	0
3.3	Vitvi03g01670	chr03	9656130	9656773	#N/A	#N/A
3.3	Vitvi03g01671	chr03	9672111	9672900	---NA---	0
3.3	Vitvi03g00795	chr03	9677388	9677549	---NA---	0
3.3	Vitvi03g00796	chr03	9678386	9678565	ZDH14_ARATHRecName: Full=Probable protein S-acyltransferase 14; AltName: Full=Probable palmitoyltransferase At3g60800; AltName: Full=Zinc finger DHHC domain-containing protein At3g60800	1.7202e-11
3.3	Vitvi03g01672	chr03	9698450	9706948	IPYR6_ARATHRecName: Full=Soluble inorganic pyrophosphatase 6, chloroplastic; AltName: Full=Inorganic pyrophosphatase 6; AltName: Full=Pyrophosphate phospho-hydrolase 6; Short=PPase 6; Flags: Precursor	4.51876e-32
3.3	Vitvi03g01673	chr03	9707224	9708876	---NA---	0
3.3	Vitvi03g00797	chr03	9717796	9718202	FHA2_ARATHRecName: Full=FHA domain-containing protein FHA2; AltName: Full=Protein FORKHEAD-ASSOCIATED DOMAIN 2; Short=AtFHA2	2.73263e-11
3.3	Vitvi03g00798	chr03	9718423	9718584	---NA---	0
3.3	Vitvi03g01674	chr03	9723604	9724492	ULP1A_ARATHRecName: Full=Ubiquitin-like-specific protease 1A	1.40664e-08
3.3	Vitvi03g01675	chr03	9731330	9732112	ESP1_ARATHRecName: Full=Separase; AltName: Full=Protein EXTRA SPINDLE POLES; Short=AtESP; AltName: Full=Protein RADIALLY SWOLLEN 4	1.5303e-24
3.3	Vitvi03g00799	chr03	9734960	9736507	---NA---	0
3.3	Vitvi03g00800	chr03	9752559	9770979	SPNS2_ARATHRecName: Full=Probable sphingolipid transporter spinster homolog 2	0
3.3	Vitvi03g00801	chr03	9781570	9797118	TBL12_ARATHRecName: Full=Protein trichome birefringence-like 12	0
3.3	Vitvi03g01676	chr03	9797942	9799044	---NA---	0
3.3	Vitvi03g00803	chr03	9799901	9820203	KEA3_ARATHRecName: Full=K(+) efflux antiporter 3, chloroplastic; Short=AtKEA3; Flags: Precursor	0
3.3	Vitvi03g00804	chr03	9821214	9827611	MSRB3_ARATHRecName: Full=Peptide methionine sulfoxide reductase B3; Short=AtMSRB3; AltName: Full=Peptide-methionine (R)-S-oxide reductase; Flags: Precursor	4.24216e-48
3.3	Vitvi03g00805	chr03	9831196	9831408	---NA---	0
3.3	Vitvi03g01677	chr03	9843656	9843781	---NA---	0
3.3	Vitvi03g01678	chr03	9850292	9850862	#N/A	#N/A
3.3	Vitvi03g00806	chr03	9871902	9873992	LRK91_ARATHRecName: Full=L-type lectin-domain containing receptor kinase IX.1; Short=LecRK-IX.1; Flags: Precursor	0
3.3	Vitvi03g01679	chr03	9876165	9877081	---NA---	0
3.3	Vitvi03g01680	chr03	9887464	9888181	---NA---	0
3.3	Vitvi03g01681	chr03	9889442	9890273	LRK91_ARATHRecName: Full=L-type lectin-domain containing receptor kinase IX.1; Short=LecRK-IX.1; Flags: Precursor	1.79828e-81
3.3	Vitvi03g01682	chr03	9894840	9900035	LRK91_ARATHRecName: Full=L-type lectin-domain containing receptor kinase IX.1; Short=LecRK-IX.1; Flags: Precursor	7.68e-75
3.3	Vitvi03g00807	chr03	9909044	9910817	LRK91_ARATHRecName: Full=L-type lectin-domain containing receptor kinase IX.1; Short=LecRK-IX.1; Flags: Precursor	4.98353e-39
3.3	Vitvi03g01683	chr03	9913708	9915033	RNH_HALSARecName: Full=Ribonuclease HI; Short=Halo-RNase HI; Short=RNase HI	5.96393e-07
3.3	Vitvi03g00808	chr03	9921864	9922978	LRK91_ARATHRecName: Full=L-type lectin-domain containing receptor kinase IX.1; Short=LecRK-IX.1; Flags: Precursor	6.39741e-47
3.3	Vitvi03g00809	chr03	9924195	9927665	---NA---	0
3.3	Vitvi03g00810	chr03	9946104	9946265	---NA---	0
3.3	Vitvi03g00811	chr03	9958876	9960877	LRK91_ARATHRecName: Full=L-type lectin-domain containing receptor kinase IX.1; Short=LecRK-IX.1; Flags: Precursor	0
3.3	Vitvi03g00812	chr03	9970929	9971396	---NA---	0
3.3	Vitvi03g00813	chr03	9991550	9993565	LRK91_ARATHRecName: Full=L-type lectin-domain containing receptor kinase IX.1; Short=LecRK-IX.1; Flags: Precursor	0
3.3	Vitvi03g00814	chr03	10022733	10025572	LRK91_ARATHRecName: Full=L-type lectin-domain containing receptor kinase IX.1; Short=LecRK-IX.1; Flags: Precursor	0
3.3	Vitvi03g00815	chr03	10032694	10037092	---NA---	0
3.3	Vitvi03g00816	chr03	10044064	10044378	PP390_ARATHRecName: Full=Pentatricopeptide repeat-containing protein At5g16860	3.0106e-34
3.3	Vitvi03g00817	chr03	10047293	10048187	LRK91_ARATHRecName: Full=L-type lectin-domain containing receptor kinase IX.1; Short=LecRK-IX.1; Flags: Precursor	2.42113e-26
3.3	Vitvi03g00818	chr03	10115944	10116360	POLR1_ARATHRecName: Full=Retrovirus-related Pol polyprotein from transposon RE1; AltName: Full=Retro element 1; Short=AtRE1; Includes: RecName: Full=Protease RE1; Includes: RecName: Full=Reverse transcriptase RE1; Includes: RecName: Full=Endonuclease RE1	2.98935e-19
3.3	Vitvi03g00819	chr03	10121969	10163135	MAD27_ORYSJRecName: Full=MADS-box transcription factor 27; AltName: Full=OsMADS27; AltName: Full=RMADS218	7.08812e-104
3.3	Vitvi03g01684	chr03	10165890	10177665	#N/A	#N/A
3.3	Vitvi03g01685	chr03	10224330	10224440	---NA---	0
3.3	Vitvi03g01686	chr03	10237781	10239060	---NA---	0
3.3	Vitvi03g01687	chr03	10252090	10253094	MAN5_ORYSJRecName: Full=Putative mannan endo-1,4-beta-mannosidase 5; AltName: Full=Beta-mannanase 5; AltName: Full=Endo-beta-1,4-mannanase 5; AltName: Full=OsMAN5; Flags: Precursor	1.06716e-13
3.3	Vitvi03g01688	chr03	10258196	10279702	FRS5_ARATHRecName: Full=Protein FAR1-RELATED SEQUENCE 5	8.37139e-64
3.3	Vitvi03g01689	chr03	10282948	10283841	ULP1A_ARATHRecName: Full=Ubiquitin-like-specific protease 1A	1.00444e-07
3.3	Vitvi03g01690	chr03	10289285	10292446	ULP1A_ARATHRecName: Full=Ubiquitin-like-specific protease 1A	1.18599e-13
3.3	Vitvi03g01691	chr03	10296906	10299244	---NA---	0
3.3	Vitvi03g00822	chr03	10341712	10341927	---NA---	0
3.3	Vitvi03g00823	chr03	10344588	10347624	---NA---	0
3.3	Vitvi03g01692	chr03	10349623	10350180	---NA---	0
3.3	Vitvi03g00824	chr03	10360495	10360834	AK1_ARATHRecName: Full=Aspartokinase 1, chloroplastic; AltName: Full=Aspartate kinase 1; Flags: Precursor	7.64051e-24
3.3	Vitvi03g01693	chr03	10361093	10362571	---NA---	0
3.3	Vitvi03g00825	chr03	10363405	10370312	MYO11_ARATHRecName: Full=Myosin-11; AltName: Full=Myosin XI E; Short=AtXIE	1.84148e-65
3.3	Vitvi03g00826	chr03	10431488	10435025	---NA---	0
3.3	Vitvi03g01694	chr03	10451345	10452028	---NA---	0
3.3	Vitvi03g01695	chr03	10468989	10472581	AK1_ARATHRecName: Full=Aspartokinase 1, chloroplastic; AltName: Full=Aspartate kinase 1; Flags: Precursor	1.53587e-40
3.3	Vitvi03g00827	chr03	10473789	10474139	---NA---	0
3.3	Vitvi03g00828	chr03	10474578	10475528	MYO11_ARATHRecName: Full=Myosin-11; AltName: Full=Myosin XI E; Short=AtXIE	5.76581e-46
3.3	Vitvi03g00829	chr03	10508391	10508667	---NA---	0
3.3	Vitvi03g00830	chr03	10529345	10530999	---NA---	0
3.3	Vitvi03g00831	chr03	10531596	10532803	ARP_ARATHRecName: Full=DNA-(apurinic or apyrimidinic site) lyase, chloroplastic; AltName: Full=Apurinic endonuclease-redox protein	4.18631e-05
3.3	Vitvi03g01696	chr03	10534330	10535472	FPGS2_ARATHRecName: Full=Folylpolyglutamate synthase; AltName: Full=DHFS-FPGS homolog C; AltName: Full=Folylpoly-gamma-glutamate synthetase; Short=FPGS; AltName: Full=Tetrahydrofolylpolyglutamate synthase; Short=Tetrahydrofolate synthase	1.50307e-08
3.3	Vitvi03g01697	chr03	10542449	10544284	#N/A	#N/A
3.3	Vitvi03g01698	chr03	10558884	10559186	---NA---	0
3.3	Vitvi03g01699	chr03	10604108	10605691	#N/A	#N/A
3.3	Vitvi03g00832	chr03	10648287	10648445	---NA---	0
3.3	Vitvi03g00833	chr03	10652549	10655938	---NA---	0
3.3	Vitvi03g00834	chr03	10665097	10666177	AK1_ARATHRecName: Full=Aspartokinase 1, chloroplastic; AltName: Full=Aspartate kinase 1; Flags: Precursor	7.19609e-13
3.3	Vitvi03g00835	chr03	10666726	10676862	SIPL2_ORYSJRecName: Full=Signal peptide peptidase-like 2; Short=OsSPPL2; Flags: Precursor	4.96833e-26
3.3	Vitvi03g00836	chr03	10714440	10714920	---NA---	0
3.3	Vitvi03g01700	chr03	10717626	10717748	OFUT7_ARATHRecName: Full=O-fucosyltransferase 7; Short=O-FucT-7; AltName: Full=O-fucosyltransferase family protein	2.69853e-05
3.3	Vitvi03g01701	chr03	10746493	10747675	PPP7L_ARATHRecName: Full=Serine/threonine-protein phosphatase 7 long form homolog; AltName: Full=Protein MAIN-LIKE 3	1.7073e-42
3.3	Vitvi03g00837	chr03	10768449	10768794	OFT15_ARATHRecName: Full=O-fucosyltransferase 15; Short=O-FucT-15; AltName: Full=O-fucosyltransferase family protein	5.25313e-05
3.3	Vitvi03g00838	chr03	10789363	10800045	---NA---	0
3.3	Vitvi03g01702	chr03	10822230	10823579	---NA---	0
3.3	Vitvi03g00839	chr03	10833089	10833277	---NA---	0
3.3	Vitvi03g01703	chr03	10833550	10835789	C76B6_CATRORecName: Full=Geraniol 8-hydroxylase; AltName: Full=Cytochrome P450 76B6; AltName: Full=Geraniol 10-hydroxylase; Short=CrG10H	1.09012e-157
3.4	Vitvi03g01706	chr03	10948527	10952231	POLR1_ARATHRecName: Full=Retrovirus-related Pol polyprotein from transposon RE1; AltName: Full=Retro element 1; Short=AtRE1; Includes: RecName: Full=Protease RE1; Includes: RecName: Full=Reverse transcriptase RE1; Includes: RecName: Full=Endonuclease RE1	7.48936e-08
3.4	Vitvi03g00842	chr03	10957884	10966655	OPT4_ARATHRecName: Full=Oligopeptide transporter 4; Short=AtOPT4	0
3.4	Vitvi03g00843	chr03	10988467	10990129	---NA---	0
3.4	Vitvi03g00844	chr03	10993749	11000729	ZNTB_PHOLLRecName: Full=Zinc transport protein ZntB	6.1675e-13
3.4	Vitvi03g00845	chr03	11032147	11037381	HSP7M_PHAVURecName: Full=Heat shock 70 kDa protein, mitochondrial; Flags: Precursor	0
3.4	Vitvi03g01707	chr03	11039555	11040177	#N/A	#N/A
3.4	Vitvi03g01708	chr03	11041516	11041635	---NA---	0
3.4	Vitvi03g00846	chr03	11053004	11065533	DPO5_SCHPORecName: Full=rDNA transcriptional regulator pol5; AltName: Full=DNA polymerase V; Short=POL V; AltName: Full=DNA polymerase phi	3.11462e-25
3.4	Vitvi03g00847	chr03	11093082	11096080	GTE3_ARATHRecName: Full=Transcription factor GTE3, chloroplastic; AltName: Full=Bromodomain-containing protein GTE3; AltName: Full=Protein GLOBAL TRANSCRIPTION FACTOR GROUP E3; Flags: Precursor	2.41639e-63
3.4	Vitvi03g01709	chr03	11122423	11123037	---NA---	0
3.4	Vitvi03g00848	chr03	11124975	11134693	TO401_ARATHRecName: Full=Mitochondrial import receptor subunit TOM40-1; AltName: Full=Translocase of outer membrane 40 kDa subunit homolog 1; Contains: RecName: Full=Mitochondrial import receptor subunit TOM40-1, N-terminally processed	1.61182e-173
3.4	Vitvi03g00849	chr03	11171567	11173227	---NA---	0
3.4	Vitvi03g00850	chr03	11243290	11244551	CCD31_ARATHRecName: Full=Cyclin-D3-1; AltName: Full=Cyclin-delta-3; Short=Cyclin-d3; AltName: Full=G1/S-specific cyclin-D3-1; Short=CycD3;1	1.04208e-26
3.4	Vitvi03g00851	chr03	11245880	11273126	FAAH_ARATHRecName: Full=Fatty acid amide hydrolase; AltName: Full=N-acylethanolamine amidohydrolase	0
3.4	Vitvi03g00852	chr03	11276516	11295600	PGML1_ARATHRecName: Full=Phosphoglycerate mutase-like protein 1	1.74947e-133
3.4	Vitvi03g00853	chr03	11306373	11307110	---NA---	0
3.4	Vitvi03g00855	chr03	11308088	11324272	RMD5_ARATHRecName: Full=Protein RMD5 homolog	2.01341e-156
3.4	Vitvi03g00858	chr03	11326652	11370385	SEC6_ARATHRecName: Full=Exocyst complex component SEC6; Short=AtSec6	0
3.4	Vitvi03g00859	chr03	11372186	11373513	ZFP1_ORYSJRecName: Full=Probable E3 ubiquitin-protein ligase ZFP1; Short=OsZFP1	6.25295e-29
3.4	Vitvi03g01710	chr03	11374433	11374636	---NA---	0
3.4	Vitvi03g00860	chr03	11407621	11408344	PRB1_TOBACRecName: Full=Basic form of pathogenesis-related protein 1; Short=PRP 1; Flags: Precursor	3.2018e-75
3.4	Vitvi03g00861	chr03	11415087	11416215	---NA---	0
3.4	Vitvi03g00862	chr03	11424350	11429214	HEM11_CUCSARecName: Full=Glutamyl-tRNA reductase 1, chloroplastic; Short=GluTR; Flags: Precursor	0
3.4	Vitvi03g00863	chr03	11431015	11431248	---NA---	0
3.4	Vitvi03g01711	chr03	11438311	11438603	---NA---	0
3.4	Vitvi03g00864	chr03	11440653	11442470	WAKLH_ARATHRecName: Full=Wall-associated receptor kinase-like 9; Flags: Precursor	2.49841e-158
3.4	Vitvi03g00865	chr03	11451262	11451492	---NA---	0
3.4	Vitvi03g01712	chr03	11456287	11456872	HXK2_SOLTURecName: Full=Hexokinase-2; AltName: Full=StHK2	1.27894e-06
3.4	Vitvi03g00866	chr03	11459967	11462440	KN10B_ARATHRecName: Full=Kinesin-like protein KIN-10B	1.81973e-167
3.4	Vitvi03g00867	chr03	11515137	11515584	---NA---	0
3.4	Vitvi03g01713	chr03	11581041	11581775	RNH_HALSARecName: Full=Ribonuclease HI; Short=Halo-RNase HI; Short=RNase HI	6.49389e-12
3.4	Vitvi03g00868	chr03	11582070	11582966	POL_WMSVRecName: Full=Gag-Pol polyprotein; Contains: RecName: Full=Matrix protein p15; Short=MA; Contains: RecName: Full=RNA-binding phosphoprotein p12; AltName: Full=pp12; Contains: RecName: Full=Capsid protein p30; Short=CA; Contains: RecName: Full=Nucleocapsid protein p10-Pol; Short=NC-pol; Contains: RecName: Full=Protease; Short=PR; Contains: RecName: Full=Reverse transcriptase/ribonuclease H…	3.55087e-10
3.4	Vitvi03g00869	chr03	11658905	11659742	---NA---	0
3.4	Vitvi03g00870	chr03	11682403	11683187	WAKLB_ARATHRecName: Full=Wall-associated receptor kinase-like 2; Flags: Precursor	4.43912e-88
3.4	Vitvi03g00871	chr03	11683231	11683539	WAKLH_ARATHRecName: Full=Wall-associated receptor kinase-like 9; Flags: Precursor	3.52245e-13
3.4	Vitvi03g00872	chr03	11687596	11689276	LECS_VATMARecName: Full=Seed lectin; AltName: Full=VML; Contains: RecName: Full=Seed lectin alpha chain; Contains: RecName: Full=Seed lectin gamma chain; Contains: RecName: Full=Seed lectin beta chain	6.51781e-11
3.4	Vitvi03g00873	chr03	11694049	11698827	LRK92_ARATHRecName: Full=L-type lectin-domain containing receptor kinase IX.2; Short=LecRK-IX.2; Flags: Precursor	1.71086e-08
3.4	Vitvi03g00874	chr03	11700592	11706626	WAKLB_ARATHRecName: Full=Wall-associated receptor kinase-like 2; Flags: Precursor	0
3.4	Vitvi03g00875	chr03	11710962	11711659	Y1154_ARATHRecName: Full=Probable serine/threonine-protein kinase At1g01540	2.08377e-14
3.4	Vitvi03g00876	chr03	11713930	11717686	---NA---	0
3.4	Vitvi03g00877	chr03	11722858	11723344	---NA---	0
3.4	Vitvi03g00878	chr03	11723412	11723801	POLX_TOBACRecName: Full=Retrovirus-related Pol polyprotein from transposon TNT 1-94; Includes: RecName: Full=Protease; Includes: RecName: Full=Reverse transcriptase; Includes: RecName: Full=Endonuclease	1.18461e-17
3.4	Vitvi03g00879	chr03	11725134	11725633	---NA---	0
3.4	Vitvi03g00880	chr03	11726500	11728566	Y1112_ARATHRecName: Full=G-type lectin S-receptor-like serine/threonine-protein kinase At1g11280; Flags: Precursor	3.13435e-37
3.4	Vitvi03g00881	chr03	11734610	11738519	WAKLH_ARATHRecName: Full=Wall-associated receptor kinase-like 9; Flags: Precursor	4.57986e-75
3.4	Vitvi03g00882	chr03	11745959	11752878	WAKLA_ARATHRecName: Full=Wall-associated receptor kinase-like 1; Flags: Precursor	0
3.4	Vitvi03g01714	chr03	11769737	11771562	---NA---	0
3.4	Vitvi03g01715	chr03	11775592	11776587	POL3_DROMERecName: Full=Retrovirus-related Pol polyprotein from transposon 17.6; Includes: RecName: Full=Protease; Includes: RecName: Full=Reverse transcriptase; Includes: RecName: Full=Endonuclease	7.47408e-10
3.4	Vitvi03g01716	chr03	11776780	11777181	---NA---	0
3.4	Vitvi03g00883	chr03	11787332	11787839	POLX_TOBACRecName: Full=Retrovirus-related Pol polyprotein from transposon TNT 1-94; Includes: RecName: Full=Protease; Includes: RecName: Full=Reverse transcriptase; Includes: RecName: Full=Endonuclease	1.47711e-13
3.4	Vitvi03g00884	chr03	11796673	11797375	POLX_TOBACRecName: Full=Retrovirus-related Pol polyprotein from transposon TNT 1-94; Includes: RecName: Full=Protease; Includes: RecName: Full=Reverse transcriptase; Includes: RecName: Full=Endonuclease	3.5744e-33
3.4	Vitvi03g00885	chr03	11797421	11797828	POLX_TOBACRecName: Full=Retrovirus-related Pol polyprotein from transposon TNT 1-94; Includes: RecName: Full=Protease; Includes: RecName: Full=Reverse transcriptase; Includes: RecName: Full=Endonuclease	1.47555e-20
3.4	Vitvi03g00886	chr03	11806061	11807221	---NA---	0
3.4	Vitvi03g01717	chr03	11808552	11809529	---NA---	0
3.4	Vitvi03g01718	chr03	11817733	11820171	#N/A	#N/A
3.4	Vitvi03g01719	chr03	11821556	11827557	MYO17_ARATHRecName: Full=Myosin-17; AltName: Full=Myosin XI K; Short=AtXIK	1.63974e-41
3.4	Vitvi03g00887	chr03	11828780	11829169	R13L3_ARATHRecName: Full=Putative disease resistance RPP13-like protein 3	3.44567e-18
3.4	Vitvi03g00888	chr03	11837465	11838168	---NA---	0
3.4	Vitvi03g00889	chr03	11841159	11842209	FL1L_ARATHRecName: Full=Protein FLOURY 1-like	3.2101e-12
3.4	Vitvi03g00890	chr03	11847088	11848356	DI3L2_ARATHRecName: Full=DIS3-like exonuclease 2; AltName: Full=Protein SUPPRESSOR OF VARICOSE	8.43494e-13
3.4	Vitvi03g01720	chr03	11849937	11850432	---NA---	0
3.4	Vitvi03g00891	chr03	11862000	11870708	AUG6_ARATHRecName: Full=AUGMIN subunit 6	7.20813e-109
3.4	Vitvi03g00892	chr03	11898700	11957096	MMSA_ARATHRecName: Full=Methylmalonate-semialdehyde dehydrogenase [acylating], mitochondrial; Short=MM-ALDH; Short=MMSDH; Short=Malonate-semialdehyde dehydrogenase	0
3.4	Vitvi03g00895	chr03	12004112	12024614	MMSA_ARATHRecName: Full=Methylmalonate-semialdehyde dehydrogenase [acylating], mitochondrial; Short=MM-ALDH; Short=MMSDH; Short=Malonate-semialdehyde dehydrogenase	0
3.4	Vitvi03g00896	chr03	12039375	12040332	---NA---	0
3.4	Vitvi03g00897	chr03	12047995	12072403	---NA---	0
3.4	Vitvi03g00898	chr03	12083321	12086452	---NA---	0
3.4	Vitvi03g00899	chr03	12091583	12095558	---NA---	0
3.4	Vitvi03g00900	chr03	12104097	12107898	GCH1_SOLLCRecName: Full=GTP cyclohydrolase 1; AltName: Full=GTP cyclohydrolase I	0
3.4	Vitvi03g00901	chr03	12121004	12139417	---NA---	0
3.4	Vitvi03g01721	chr03	12150653	12154579	FLZ15_ARATHRecName: Full=FCS-Like Zinc finger 15	5.92005e-08
3.4	Vitvi03g01722	chr03	12167575	12168347	---NA---	0
3.4	Vitvi03g01723	chr03	12181155	12185841	HA22A_ARATHRecName: Full=HVA22-like protein a; Short=AtHVA22a	3.29538e-39
3.4	Vitvi03g00902	chr03	12188634	12188840	---NA---	0
3.4	Vitvi03g01724	chr03	12198236	12225840	HA22A_ARATHRecName: Full=HVA22-like protein a; Short=AtHVA22a	7.81429e-40
3.4	Vitvi03g01725	chr03	12230040	12230630	TENAC_ARATHRecName: Full=Bifunctional TH2 protein, mitochondrial; AltName: Full=THIAMINE REQUIRING 2; Includes: RecName: Full=Thiamine phosphate phosphatase; Includes: RecName: Full=Aminopyrimidine aminohydrolase; Flags: Precursor	4.68717e-57
3.4	Vitvi03g01726	chr03	12235443	12239402	HA22A_ARATHRecName: Full=HVA22-like protein a; Short=AtHVA22a	4.94177e-41
3.4	Vitvi03g00903	chr03	12251128	12251350	---NA---	0
3.4	Vitvi03g01727	chr03	12276732	12282126	HA22A_ARATHRecName: Full=HVA22-like protein a; Short=AtHVA22a	2.04979e-41
3.4	Vitvi03g01728	chr03	12282707	12283892	#N/A	#N/A
3.4	Vitvi03g01729	chr03	12285148	12286897	---NA---	0
3.4	Vitvi03g01730	chr03	12288196	12290790	FRS5_ARATHRecName: Full=Protein FAR1-RELATED SEQUENCE 5	4.93317e-57
3.4	Vitvi03g00904	chr03	12298106	12299937	HDT2_MAIZERecName: Full=Histone deacetylase HDT2; AltName: Full=Histone deacetylase 2b; Short=HD2b; AltName: Full=Zm-HD2b	2.04031e-29
3.4	Vitvi03g00905	chr03	12302106	12308036	SPS1_ORYSJRecName: Full=Solanesyl-diphosphate synthase 1, mitochondrial; Short=OsSPS1; AltName: Full=All-trans-nonaprenyl-diphosphate synthase 1 (geranyl-diphosphate specific); Flags: Precursor	4.78645e-56
3.4	Vitvi03g00906	chr03	12308592	12309055	PBS1_ARATHRecName: Full=Serine/threonine-protein kinase PBS1; AltName: Full=AvrPphB susceptible protein 1	1.48592e-38
3.4	Vitvi03g00907	chr03	12322594	12324375	ARFF_ARATHRecName: Full=Auxin response factor 6	1.87824e-57
3.4	Vitvi03g01731	chr03	12329024	12331943	WAK2_ARATHRecName: Full=Wall-associated receptor kinase 2; Flags: Precursor	3.5478e-33
3.4	Vitvi03g01732	chr03	12333438	12335417	LRK91_ARATHRecName: Full=L-type lectin-domain containing receptor kinase IX.1; Short=LecRK-IX.1; Flags: Precursor	7.7725e-176
3.4	Vitvi03g01733	chr03	12338367	12340346	LRK91_ARATHRecName: Full=L-type lectin-domain containing receptor kinase IX.1; Short=LecRK-IX.1; Flags: Precursor	9.95462e-87
3.4	Vitvi03g00908	chr03	12340893	12341486	---NA---	0
4.1	Vitvi04g01283	chr04	18572494	18573585	---NA---	0
4.1	Vitvi04g02104	chr04	18577417	18578973	---NA---	0
4.1	Vitvi04g01284	chr04	18584954	18585813	---NA---	0
4.1	Vitvi04g02105	chr04	18585946	18595172	---NA---	0
4.1	Vitvi04g02106	chr04	18596879	18597414	---NA---	0
4.1	Vitvi04g01285	chr04	18597439	18598680	---NA---	0
4.1	Vitvi04g01286	chr04	18641004	18641162	---NA---	0
4.1	Vitvi04g02107	chr04	18642443	18645268	---NA---	0
4.1	Vitvi04g01287	chr04	18664344	18667451	PITC_DICDIRecName: Full=Phosphatidylinositol transfer protein 3; AltName: Full=CRAL-TRIO domain-containing protein pitC; AltName: Full=Random slug protein 5	8.32682e-30
4.1	Vitvi04g01288	chr04	18667969	18670935	AEL1_ARATHRecName: Full=Protein AE7-like 1; AltName: Full=MIP18 family protein At3g50845	1.41333e-87
4.1	Vitvi04g01289	chr04	18696384	18714521	VPS39_ARATHRecName: Full=Vacuolar sorting protein 39; AltName: Full=Protein EMBRYO DEFECTIVE 2754	0
4.1	Vitvi04g01290	chr04	18714590	18715363	EFMT3_BOVINRecName: Full=EEF1A lysine methyltransferase 3; AltName: Full=Methyltransferase-like protein 21B; AltName: Full=Protein-lysine methyltransferase METTL21B	8.41172e-18
4.1	Vitvi04g01291	chr04	18716514	18720260	AP3S_ARATHRecName: Full=AP-3 complex subunit sigma; AltName: Full=AP-3 complex subunit sigma-3; AltName: Full=Adaptor-related protein complex 3 subunit sigma; AltName: Full=Sigma-adaptin 3; AltName: Full=Sigma3-adaptin	6.15599e-103
4.1	Vitvi04g01292	chr04	18721099	18736592	PYRD2_RATRecName: Full=Pyridine nucleotide-disulfide oxidoreductase domain-containing protein 2	0
4.1	Vitvi04g01293	chr04	18737300	18748755	PYRD2_HUMANRecName: Full=Pyridine nucleotide-disulfide oxidoreductase domain-containing protein 2	0
4.1	Vitvi04g01295	chr04	18755613	18755774	---NA---	0
4.1	Vitvi04g01296	chr04	18755949	18760789	NTPPB_DICDIRecName: Full=7-methyl-GTP pyrophosphatase; Short=m(7)GTP pyrophosphatase; AltName: Full=Maf-like protein DDB_G0281937	5.42132e-37
4.1	Vitvi04g02108	chr04	18761729	18762875	RM06_MARPORecName: Full=60S ribosomal protein L6, mitochondrial	2.45489e-48
4.1	Vitvi04g01297	chr04	18763438	18767470	ARF5_ARATHRecName: Full=ADP-ribosylation factor-like protein 2; AltName: Full=Protein ARF-like 2; AltName: Full=Protein HALLIMASCH; AltName: Full=Protein TITAN 5	1.33445e-115
4.1	Vitvi04g01298	chr04	18768115	18780113	NOL6_XENLARecName: Full=Nucleolar protein 6	1.42733e-133
4.1	Vitvi04g01299	chr04	18788409	18789713	GAT18_ARATHRecName: Full=GATA transcription factor 18; AltName: Full=Protein HANABA TARANU	2.31076e-54
4.1	Vitvi04g01300	chr04	18795308	18797322	EPHX3_XENTRRecName: Full=Epoxide hydrolase 3; Short=EH3; AltName: Full=Abhydrolase domain-containing protein 9	2.02065e-12
4.1	Vitvi04g01302	chr04	18797441	18804576	ERDL6_ARATHRecName: Full=Sugar transporter ERD6-like 6	0
4.1	Vitvi04g01303	chr04	18806476	18811306	MAG1_SCHPORecName: Full=DNA-3-methyladenine glycosylase 1; AltName: Full=3-methyladenine DNA glycosidase 1; AltName: Full=3MEA DNA glycosylase 1	8.25067e-27
4.1	Vitvi04g01304	chr04	18818196	18820878	ZHD6_ARATHRecName: Full=Zinc-finger homeodomain protein 6; Short=AtZHD6; AltName: Full=Homeobox protein 24; Short=AtHB-24	2.31242e-73
4.1	Vitvi04g01305	chr04	18823412	18823567	---NA---	0
4.1	Vitvi04g01306	chr04	18823645	18825962	LEA29_GOSHIRecName: Full=Late embryogenesis abundant protein D-29; Short=LEA D-29	1.73379e-12
4.1	Vitvi04g01307	chr04	18826183	18854815	ATAD3_CAEELRecName: Full=ATPase family AAA domain-containing protein 3	7.27652e-113
4.1	Vitvi04g01309	chr04	18856252	18857956	RAD_ANTMARecName: Full=Transcription factor RADIALIS	4.28244e-36
4.1	Vitvi04g01310	chr04	18859182	18860387	---NA---	0
4.1	Vitvi04g01311	chr04	18865370	18873857	PUB5_ARATHRecName: Full=U-box domain-containing protein 5; AltName: Full=Plant U-box protein 5; AltName: Full=RING-type E3 ubiquitin transferase PUB5	2.54469e-135
4.1	Vitvi04g01312	chr04	18878866	18881083	HBI1_ARATHRecName: Full=Transcription factor HBI1; AltName: Full=Basic helix-loop-helix protein 64; Short=AtbHLH64; Short=bHLH 64; AltName: Full=Protein HOMOLOG OF BEE2 INTERACTING WITH IBH1; AltName: Full=Transcription factor EN 79; AltName: Full=bHLH transcription factor bHLH064	1.53747e-56
4.1	Vitvi04g01313	chr04	18882571	18884681	APC10_ARATHRecName: Full=Anaphase-promoting complex subunit 10; Short=APC10; AltName: Full=Cyclosome subunit 10	2.84816e-107
4.1	Vitvi04g01315	chr04	18885428	18887403	TLP5_ORYSJRecName: Full=Tubby-like F-box protein 5; Short=OsTLP5; AltName: Full=Tubby-like F-box protein 8; Short=OsTLP8	0
4.1	Vitvi04g01316	chr04	18889929	18890094	---NA---	0
4.1	Vitvi04g01317	chr04	18893346	18895796	LAC11_ARATHRecName: Full=Laccase-11; AltName: Full=Benzenediol:oxygen oxidoreductase 11; AltName: Full=Diphenol oxidase 11; AltName: Full=Urishiol oxidase 11; Flags: Precursor	0
4.1	Vitvi04g01318	chr04	18897576	18901399	AAPC_CENCIRecName: Full=Putative glucose-6-phosphate 1-epimerase; AltName: Full=Putative D-hexose-6-phosphate mutarotase; AltName: Full=Putative apospory-associated protein C	9.48773e-41
4.1	Vitvi04g01319	chr04	18901751	18902657	SY112_ARATHRecName: Full=Syntaxin-112; Short=AtSYP112	4.94403e-123
4.1	Vitvi04g01320	chr04	18903795	18906609	COAD_ARATHRecName: Full=Phosphopantetheine adenylyltransferase; AltName: Full=AtCoaD; AltName: Full=Dephospho-CoA pyrophosphorylase; AltName: Full=Pantetheine-phosphate adenylyltransferase	4.47253e-90
4.1	Vitvi04g01321	chr04	18906610	18913559	TMM53_DANRERecName: Full=Transmembrane protein 53	2.1162e-16
4.1	Vitvi04g01322	chr04	18913829	18917296	PPH_ARATHRecName: Full=Pheophytinase, chloroplastic; AltName: Full=Pheophytin pheophorbide hydrolase; AltName: Full=Protein CO-REGULATED WITH NYE1; Flags: Precursor	3.10138e-31
4.1	Vitvi04g02109	chr04	18917492	18924091	RFC3_ARATHRecName: Full=Replication factor C subunit 3; Short=AtRFC3; AltName: Full=Activator 1 subunit 3; AltName: Full=Protein EMBRYO DEFECTIVE 161; AltName: Full=Protein EMBRYO DEFECTIVE 251; AltName: Full=Protein EMBRYO DEFECTIVE 2775	9.83575e-87
4.1	Vitvi04g01323	chr04	18925296	18927688	RER1B_ARATHRecName: Full=Protein RER1B; Short=AtRER1B	3.20273e-93
4.1	Vitvi04g01324	chr04	18930203	18935057	IPYR_ORYSJRecName: Full=Soluble inorganic pyrophosphatase; AltName: Full=Pyrophosphate phospho-hydrolase; Short=PPase	8.58192e-127
4.1	Vitvi04g01325	chr04	18937931	18941227	GCA2_ARATHRecName: Full=Gamma carbonic anhydrase 2, mitochondrial; Short=AtCA2; Short=GAMMA CA2; AltName: Full=Transcription factor APFI; Flags: Precursor	5.05257e-118
4.1	Vitvi04g01327	chr04	18945903	18958678	AUXI1_ARATHRecName: Full=Auxilin-related protein 1; AltName: Full=Auxilin-like protein 1	1.50751e-58
4.1	Vitvi04g01328	chr04	18958837	18960374	DFRA_VITVIRecName: Full=Dihydroflavonol 4-reductase; Short=DFR; AltName: Full=Dihydrokaempferol 4-reductase; AltName: Full=Flavanone 4-reductase; Short=FNR	3.77949e-72
4.1	Vitvi04g02110	chr04	18963539	18964236	---NA---	0
4.1	Vitvi04g01330	chr04	18965094	18971063	---NA---	0
4.1	Vitvi04g01332	chr04	18973504	18982950	ERA_ARATHRecName: Full=GTPase ERA-like, chloroplastic; AltName: Full=GTP-binding protein Era-like; Flags: Precursor	0
4.1	Vitvi04g01334	chr04	18983851	18986869	MAN7_ARATHRecName: Full=Mannan endo-1,4-beta-mannosidase 7; AltName: Full=Beta-mannanase 7; AltName: Full=Endo-beta-1,4-mannanase 7; Short=AtMAN7; Flags: Precursor	0
4.1	Vitvi04g01335	chr04	18988338	18991779	PP268_ARATHRecName: Full=Putative pentatricopeptide repeat-containing protein At3g47840	0
4.1	Vitvi04g01336	chr04	18991750	18995845	LPPE2_ARATHRecName: Full=Lipid phosphate phosphatase epsilon 2, chloroplastic; Short=AtLPPE2; AltName: Full=Phosphatidic acid phosphatase epsilon 2; AltName: Full=Plastidic phosphatidic acid phosphatase epsilon 2; Flags: Precursor	1.17337e-77
4.1	Vitvi04g01337	chr04	19000584	19001342	---NA---	0
4.1	Vitvi04g01338	chr04	19013155	19015604	SAMT_CLABRRecName: Full=Salicylate carboxymethyltransferase; AltName: Full=S-adenosyl-L-methionine:salicylate acid carboxylmethyltransferase; Short=CbSAMT; AltName: Full=Salicylate O-methyltransferase	9.02351e-99
4.1	Vitvi04g02111	chr04	19021559	19027680	SAMT_CLABRRecName: Full=Salicylate carboxymethyltransferase; AltName: Full=S-adenosyl-L-methionine:salicylate acid carboxylmethyltransferase; Short=CbSAMT; AltName: Full=Salicylate O-methyltransferase	1.30719e-56
4.1	Vitvi04g02112	chr04	19028850	19033238	---NA---	0
4.1	Vitvi04g02113	chr04	19038404	19039489	---NA---	0
4.1	Vitvi04g01339	chr04	19045263	19047075	BAMT_ANTMARecName: Full=Benzoate carboxyl methyltransferase; AltName: Full=S-adenosyl-L-methionine:benzoic acid carboxyl methyltransferase	1.79773e-111
4.1	Vitvi04g01340	chr04	19048110	19048313	---NA---	0
4.1	Vitvi04g02114	chr04	19060930	19062555	BAMT_ANTMARecName: Full=Benzoate carboxyl methyltransferase; AltName: Full=S-adenosyl-L-methionine:benzoic acid carboxyl methyltransferase	1.6854e-123
4.1	Vitvi04g02115	chr04	19069917	19070780	POLR1_ARATHRecName: Full=Retrovirus-related Pol polyprotein from transposon RE1; AltName: Full=Retro element 1; Short=AtRE1; Includes: RecName: Full=Protease RE1; Includes: RecName: Full=Reverse transcriptase RE1; Includes: RecName: Full=Endonuclease RE1	5.01382e-22
4.1	Vitvi04g01341	chr04	19077112	19078823	POLR1_ARATHRecName: Full=Retrovirus-related Pol polyprotein from transposon RE1; AltName: Full=Retro element 1; Short=AtRE1; Includes: RecName: Full=Protease RE1; Includes: RecName: Full=Reverse transcriptase RE1; Includes: RecName: Full=Endonuclease RE1	5.47438e-44
4.1	Vitvi04g02116	chr04	19082493	19085832	SAMT_CLABRRecName: Full=Salicylate carboxymethyltransferase; AltName: Full=S-adenosyl-L-methionine:salicylate acid carboxylmethyltransferase; Short=CbSAMT; AltName: Full=Salicylate O-methyltransferase	1.35384e-142
4.1	Vitvi04g02117	chr04	19089746	19091503	SAMT_CLABRRecName: Full=Salicylate carboxymethyltransferase; AltName: Full=S-adenosyl-L-methionine:salicylate acid carboxylmethyltransferase; Short=CbSAMT; AltName: Full=Salicylate O-methyltransferase	8.83927e-163
4.1	Vitvi04g01342	chr04	19100333	19101331	BAMT_ANTMARecName: Full=Benzoate carboxyl methyltransferase; AltName: Full=S-adenosyl-L-methionine:benzoic acid carboxyl methyltransferase	1.04523e-09
4.1	Vitvi04g02118	chr04	19102251	19104110	SAMT_CLABRRecName: Full=Salicylate carboxymethyltransferase; AltName: Full=S-adenosyl-L-methionine:salicylate acid carboxylmethyltransferase; Short=CbSAMT; AltName: Full=Salicylate O-methyltransferase	3.19303e-161
4.1	Vitvi04g02119	chr04	19104974	19106720	---NA---	0
4.1	Vitvi04g02120	chr04	19114305	19115444	SAMT_CLABRRecName: Full=Salicylate carboxymethyltransferase; AltName: Full=S-adenosyl-L-methionine:salicylate acid carboxylmethyltransferase; Short=CbSAMT; AltName: Full=Salicylate O-methyltransferase	6.49454e-112
4.1	Vitvi04g02121	chr04	19115445	19137105	---NA---	0
4.1	Vitvi04g02122	chr04	19138069	19139615	SAMT_CLABRRecName: Full=Salicylate carboxymethyltransferase; AltName: Full=S-adenosyl-L-methionine:salicylate acid carboxylmethyltransferase; Short=CbSAMT; AltName: Full=Salicylate O-methyltransferase	2.56688e-162
4.1	Vitvi04g02123	chr04	19144704	19146478	SAMT_CLABRRecName: Full=Salicylate carboxymethyltransferase; AltName: Full=S-adenosyl-L-methionine:salicylate acid carboxylmethyltransferase; Short=CbSAMT; AltName: Full=Salicylate O-methyltransferase	8.51267e-165
4.1	Vitvi04g01343	chr04	19151460	19151654	---NA---	0
4.1	Vitvi04g01344	chr04	19153760	19154119	---NA---	0
4.1	Vitvi04g02124	chr04	19164758	19171521	---NA---	0
4.1	Vitvi04g02125	chr04	19174226	19180724	SAMT_CLABRRecName: Full=Salicylate carboxymethyltransferase; AltName: Full=S-adenosyl-L-methionine:salicylate acid carboxylmethyltransferase; Short=CbSAMT; AltName: Full=Salicylate O-methyltransferase	7.41817e-157
4.1	Vitvi04g02126	chr04	19181854	19183178	SAMT_CLABRRecName: Full=Salicylate carboxymethyltransferase; AltName: Full=S-adenosyl-L-methionine:salicylate acid carboxylmethyltransferase; Short=CbSAMT; AltName: Full=Salicylate O-methyltransferase	3.45083e-58
4.1	Vitvi04g01345	chr04	19192569	19198255	Y2416_ARATHRecName: Full=Uncharacterized protein At2g34160	3.27691e-66
4.1	Vitvi04g01347	chr04	19204284	19204487	---NA---	0
4.1	Vitvi04g01348	chr04	19211824	19214877	Y5696_SACENRecName: Full=UPF0261 protein SACE_5696	3.11578e-71
4.1	Vitvi04g01349	chr04	19214972	19217427	Y4OV_RHISNRecName: Full=Uncharacterized protein y4oV	5.68104e-13
4.1	Vitvi04g01350	chr04	19235825	19236307	P2C11_ARATHRecName: Full=Probable protein phosphatase 2C 11; Short=AtPP2C11	1.61257e-24
4.1	Vitvi04g02127	chr04	19243210	19243765	HIP12_ARATHRecName: Full=Heavy metal-associated isoprenylated plant protein 12; Short=AtHIP12; Flags: Precursor	3.73698e-10
4.1	Vitvi04g01351	chr04	19244328	19254169	Y5696_SACENRecName: Full=UPF0261 protein SACE_5696	2.32214e-110
4.1	Vitvi04g01352	chr04	19254663	19258224	ABAH3_ARATHRecName: Full=Abscisic acid 8'-hydroxylase 3; Short=ABA 8'-hydroxylase 3; AltName: Full=Cytochrome P450 707A3	4.77134e-64
4.2	Vitvi04g01366	chr04	19373874	19376555	RD19A_ARATHRecName: Full=Cysteine protease RD19A; AltName: Full=Protein RESPONSIVE TO DEHYDRATION 19; Short=RD19; Flags: Precursor	0
4.2	Vitvi04g01367	chr04	19378369	19391288	YBEG_SCHPORecName: Full=Uncharacterized WD repeat-containing protein C17D11.16	3.08762e-88
4.2	Vitvi04g02129	chr04	19395926	19398559	---NA---	0
4.2	Vitvi04g01368	chr04	19401244	19402192	XERO1_ARATHRecName: Full=Dehydrin Xero 1	1.89283e-15
4.2	Vitvi04g01369	chr04	19404094	19406601	PP417_ARATHRecName: Full=Pentatricopeptide repeat-containing protein At5g44230	0
4.2	Vitvi04g01370	chr04	19406686	19407604	---NA---	0
4.2	Vitvi04g01371	chr04	19408898	19415758	LPSB_RHIMERecName: Full=Lipopolysaccharide core biosynthesis mannosyltransferase LpsB	6.89441e-11
4.2	Vitvi04g02130	chr04	19429244	19437055	YELD_SCHPORecName: Full=Uncharacterized membrane protein C6F6.13c	0.000103396
4.2	Vitvi04g01372	chr04	19438401	19441159	AB24G_ARATHRecName: Full=ABC transporter G family member 24; Short=ABC transporter ABCG.24; Short=AtABCG24; AltName: Full=Probable white-brown complex homolog protein 25; Short=AtWBC25	9.33547e-24
4.2	Vitvi04g02131	chr04	19443344	19444774	ARFP_ORYSIRecName: Full=Auxin response factor 16	0.000329545
4.2	Vitvi04g01373	chr04	19449777	19456993	---NA---	0
4.2	Vitvi04g01374	chr04	19457085	19459220	---NA---	0
4.2	Vitvi04g01375	chr04	19474229	19476993	FMP32_YEASTRecName: Full=Protein FMP32, mitochondrial; AltName: Full=Found in mitochondrial proteome protein 32; Flags: Precursor	3.65474e-07
4.2	Vitvi04g01376	chr04	19483670	19484006	---NA---	0
4.2	Vitvi04g01377	chr04	19485994	19497157	---NA---	0
4.2	Vitvi04g01378	chr04	19498756	19500384	PER72_ARATHRecName: Full=Peroxidase 72; Short=Atperox P72; AltName: Full=ATP6a; AltName: Full=PRXR8; Flags: Precursor	0
4.2	Vitvi04g01379	chr04	19500963	19504775	---NA---	0
4.2	Vitvi04g01380	chr04	19504805	19505047	---NA---	0
4.2	Vitvi04g02132	chr04	19505220	19508635	MNP1_SCHPORecName: Full=54S ribosomal protein L12, mitochondrial; AltName: Full=Mitochondrial-nucleoid protein 1; Flags: Precursor	9.53531e-19
4.2	Vitvi04g01381	chr04	19510103	19516733	FOLT1_ARATHRecName: Full=Folate transporter 1, chloroplastic; Short=AtFOLT1	1.38799e-167
4.2	Vitvi04g01382	chr04	19517273	19519569	EPHA_MYCTURecName: Full=Epoxide hydrolase A; Short=EHB; AltName: Full=Epoxide hydrolase EphA	4.10858e-68
4.2	Vitvi04g02133	chr04	19519748	19527620	UBC16_ARATHRecName: Full=Probable ubiquitin-conjugating enzyme E2 16; AltName: Full=E2 ubiquitin-conjugating enzyme 16; AltName: Full=Ubiquitin carrier protein 16	3.81261e-101
4.2	Vitvi04g01383	chr04	19530701	19544930	D2HDH_ORYSIRecName: Full=Probable D-2-hydroxyglutarate dehydrogenase, mitochondrial; Flags: Precursor	0
4.2	Vitvi04g01384	chr04	19548398	19554568	CK5P1_ARATHRecName: Full=CDK5RAP1-like protein	0
4.2	Vitvi04g01385	chr04	19556263	19560597	C90C1_ARATHRecName: Full=3-epi-6-deoxocathasterone 23-monooxygenase CYP90C1; AltName: Full=Cytochrome P450 90C1; AltName: Full=Protein ROTUNDIFOLIA 3	0
4.2	Vitvi04g01386	chr04	19563341	19566585	---NA---	0
4.2	Vitvi04g01387	chr04	19575274	19578151	---NA---	0
4.2	Vitvi04g02134	chr04	19586176	19586741	---NA---	0
4.2	Vitvi04g01388	chr04	19588456	19590173	DIM1B_ARATHRecName: Full=Ribosomal RNA small subunit methyltransferase, mitochondrial; AltName: Full=18S mitochondrial rRNA (adenine(1914)-N(6)/adenine(1915)-N(6))-dimethyltransferase; AltName: Full=Adenosine dimethyl transferase 1B; AltName: Full=Dimethyladenosine transferase 1B; Flags: Precursor	1.97201e-145
4.2	Vitvi04g01389	chr04	19598158	19604919	4)-beta-D-galactanase; Flags: Precursor	0
4.2	Vitvi04g01390	chr04	19605610	19608153	TRXH2_TOBACRecName: Full=Thioredoxin H-type 2; Short=Trx-H2	1.63281e-66
4.2	Vitvi04g02135	chr04	19611536	19616573	---NA---	0
4.2	Vitvi04g01391	chr04	19620866	19623438	RTH_ARATHRecName: Full=Protein RTE1-HOMOLOG	1.75706e-101
4.2	Vitvi04g01392	chr04	19632678	19635582	WAT1_ARATHRecName: Full=Protein WALLS ARE THIN 1	3.7138e-169
4.2	Vitvi04g01393	chr04	19639323	19688583	MORC2_ARATHRecName: Full=Protein MICRORCHIDIA 2; Short=AtMORC2; AltName: Full=Protein CRT1-homolog 1; Short=CRT1-h1	0
4.2	Vitvi04g01396	chr04	19694806	19710344	---NA---	0
4.2	Vitvi04g01397	chr04	19711555	19713016	LRL22_ARATHRecName: Full=LEAF RUST 10 DISEASE-RESISTANCE LOCUS RECEPTOR-LIKE PROTEIN KINASE-like 2.2; AltName: Full=Probable receptor-like serine/threonine-protein kinase LRK10L-2.2; Flags: Precursor	9.60705e-58
4.2	Vitvi04g01398	chr04	19717902	19718780	LRK10_WHEATRecName: Full=Rust resistance kinase Lr10; AltName: Full=Probable receptor-like serine/threonine-protein kinase LRK10; Flags: Precursor	5.41433e-20
4.2	Vitvi04g01399	chr04	19724739	19727332	EOT1_SOLLCRecName: Full=Protein EXPRESSION OF TERPENOIDS 1; Short=SlEOT1	4.4951e-93
4.2	Vitvi04g01400	chr04	19735769	19739982	PMTR_ARATHRecName: Full=Probable methyltransferase PMT27	0
4.2	Vitvi04g01401	chr04	19740077	19744773	GRXC3_ARATHRecName: Full=Glutaredoxin-C3; Short=AtGrxC3	1.89497e-53
4.2	Vitvi04g02136	chr04	19746204	19746878	YJH2_SCHPORecName: Full=UPF0651 protein P31B10.02, mitochondrial; Flags: Precursor	2.27109e-06
4.2	Vitvi04g01402	chr04	19747271	19750706	AL3F1_ARATHRecName: Full=Aldehyde dehydrogenase family 3 member F1	0
4.2	Vitvi04g01403	chr04	19758951	19759190	LIMYB_ARATHRecName: Full=L10-interacting MYB domain-containing protein	1.42013e-09
4.2	Vitvi04g01404	chr04	19762228	19764252	TM6_VITVIRecName: Full=Agamous-like MADS-box protein TM6; AltName: Full=VvAP3.2; AltName: Full=VviAP3b	6.12237e-170
4.2	Vitvi04g01405	chr04	19769390	19769626	---NA---	0
4.2	Vitvi04g01406	chr04	19772832	19780176	MCRS1_HUMANRecName: Full=Microspherule protein 1; AltName: Full=58 kDa microspherule protein; AltName: Full=Cell cycle-regulated factor p78; AltName: Full=INO80 complex subunit J; AltName: Full=MCRS2	7.49098e-19
4.2	Vitvi04g01407	chr04	19783306	19784981	RLP34_ARATHRecName: Full=Receptor-like protein 34; Short=AtRLP34; Flags: Precursor	2.05954e-37
4.2	Vitvi04g02137	chr04	19799010	19799608	---NA---	0
4.2	Vitvi04g02138	chr04	19800171	19800946	MCES1_ARATHRecName: Full=mRNA cap guanine-N7 methyltransferase 1; AltName: Full=mRNA (guanine-N(7)-)-methyltransferase 1; AltName: Full=mRNA cap methyltransferase 1	3.35037e-34
4.2	Vitvi04g01408	chr04	19815182	19817275	FLS2_ARATHRecName: Full=LRR receptor-like serine/threonine-protein kinase FLS2; AltName: Full=Protein FLAGELLIN-SENSING 2; AltName: Full=Protein FLAGELLIN-SENSITIVE 2; Flags: Precursor	1.44276e-88
4.2	Vitvi04g02139	chr04	19818286	19818357	#N/A	#N/A
4.2	Vitvi04g02140	chr04	19822564	19832005	#N/A	#N/A
4.2	Vitvi04g01410	chr04	19834595	19836218	GATA5_ARATHRecName: Full=GATA transcription factor 5	1.60407e-82
4.2	Vitvi04g01411	chr04	19845432	19846471	---NA---	0
4.2	Vitvi04g02141	chr04	19851349	19858019	---NA---	0
4.2	Vitvi04g01412	chr04	19859279	19861376	C84A1_ARATHRecName: Full=Cytochrome P450 84A1; AltName: Full=Ferulate-5-hydroxylase; Short=F5H	0
4.2	Vitvi04g02142	chr04	19861765	19862104	---NA---	0
4.2	Vitvi04g02143	chr04	19863407	19866673	FMP32_YEASTRecName: Full=Protein FMP32, mitochondrial; AltName: Full=Found in mitochondrial proteome protein 32; Flags: Precursor	3.0479e-23
4.2	Vitvi04g02144	chr04	19867350	19873611	FMP32_YEASTRecName: Full=Protein FMP32, mitochondrial; AltName: Full=Found in mitochondrial proteome protein 32; Flags: Precursor	1.50746e-18
4.2	Vitvi04g01413	chr04	19875454	19890005	TMCO4_MOUSERecName: Full=Transmembrane and coiled-coil domain-containing protein 4	1.94498e-61
4.2	Vitvi04g01414	chr04	19890630	19911489	C3H19_ARATHRecName: Full=Zinc finger CCCH domain-containing protein 19; Short=AtC3H19; AltName: Full=Protein Needed for RDR2-independent DNA methylation	0
4.2	Vitvi04g01415	chr04	19932684	19932896	DTC_ARATHRecName: Full=Mitochondrial dicarboxylate/tricarboxylate transporter DTC; AltName: Full=Dicarboxylate/tricarboxylate carrier	3.92419e-12
4.2	Vitvi04g01416	chr04	19941794	19942522	CDC2A_ANTMARecName: Full=Cell division control protein 2 homolog A	1.31252e-29
4.2	Vitvi04g01417	chr04	19943154	19943920	EF1G2_ORYSJRecName: Full=Elongation factor 1-gamma 2; Short=EF-1-gamma 2; AltName: Full=eEF-1B gamma 2	6.48924e-30
4.2	Vitvi04g01418	chr04	19946325	19952497	U183_ARATHRecName: Full=UPF0183 protein At3g51130	0
4.2	Vitvi04g01419	chr04	19952615	19954206	PME53_ARATHRecName: Full=Probable pectinesterase 53; Short=PE 53; AltName: Full=Pectin methylesterase 53; Short=AtPME53; Flags: Precursor	4.6721e-166
4.2	Vitvi04g01420	chr04	19954992	19964206	CPP1_ARATHRecName: Full=Protein CHAPERONE-LIKE PROTEIN OF POR1, chloroplastic; Short=AtCPP1; AltName: Full=Protein CELL GROWTH DEFECT FACTOR 1; Short=AtCDF1; Flags: Precursor	7.0311e-47
4.2	Vitvi04g01421	chr04	19971697	19973752	ALFP2_ARATHRecName: Full=Fructose-bisphosphate aldolase 2, chloroplastic; Short=AtFBA2; Flags: Precursor	0
4.2	Vitvi04g01422	chr04	19974456	19982499	EDA2_ARATHRecName: Full=Probable serine protease EDA2; AltName: Full=Protein EMBRYO SAC DEVELOPMENT ARREST 2; Flags: Precursor	0
4.2	Vitvi04g01423	chr04	19985865	19989078	BBX19_ARATHRecName: Full=B-box zinc finger protein 19; AltName: Full=Protein DOUBLE B-BOX 1B; AltName: Full=Protein SALT TOLERANCE HOMOLOG 5	1.56147e-76
4.2	Vitvi04g01424	chr04	19998120	19999275	LGUL_MOUSERecName: Full=Lactoylglutathione lyase; AltName: Full=Aldoketomutase; AltName: Full=Glyoxalase I; Short=Glx I; AltName: Full=Ketone-aldehyde mutase; AltName: Full=Methylglyoxalase; AltName: Full=S-D-lactoylglutathione methylglyoxal lyase	1.43949e-06
4.2	Vitvi04g02145	chr04	20001830	20003426	---NA---	0
4.2	Vitvi04g01425	chr04	20004511	20012833	KN7F_ORYSJRecName: Full=Kinesin-like protein KIN-7F	0
4.2	Vitvi04g01426	chr04	20019532	20022934	Y4361_ARATHRecName: Full=Probable LRR receptor-like serine/threonine-protein kinase At4g36180; Flags: Precursor	0
4.2	Vitvi04g02146	chr04	20029294	20032269	---NA---	0
4.2	Vitvi04g01429	chr04	20034035	20039558	POED2_ARATHRecName: Full=Polyprenol reductase 2	1.03399e-139
4.2	Vitvi04g01430	chr04	20047740	20050047	NAC37_ARATHRecName: Full=NAC domain-containing protein 37; Short=ANAC037; AltName: Full=Protein VASCULAR RELATED NAC-DOMAIN 1	3.11818e-168
4.2	Vitvi04g01431	chr04	20055209	20057519	H33_ARATHRecName: Full=Histone H3.3; AltName: Full=Histone H3.2	1.19188e-95
4.2	Vitvi04g01432	chr04	20063477	20064390	H1_SOLPNRecName: Full=Histone H1	7.03251e-52
4.2	Vitvi04g01433	chr04	20076190	20086065	HNRPQ_ARATHRecName: Full=Heterogeneous nuclear ribonucleoprotein Q; Short=hnRNP Q; AltName: Full=Protein LHP1-INTERACTING FACTOR 2	2.84502e-39
4.2	Vitvi04g01434	chr04	20086382	20090340	---NA---	0
4.2	Vitvi04g02147	chr04	20090708	20092237	GMD2_ARATHRecName: Full=GDP-mannose 4,6 dehydratase 2; AltName: Full=GDP-D-mannose dehydratase 2; Short=GMD 2	0
4.2	Vitvi04g01435	chr04	20097742	20097960	ATPAM_PEARecName: Full=ATP synthase subunit alpha, mitochondrial	8.48183e-34
4.2	Vitvi04g01435	chr04	20097742	20097960	ATPAM_PEARecName: Full=ATP synthase subunit alpha, mitochondrial	8.48183e-34
4.2	Vitvi04g01436	chr04	20098829	20108889	C3H30_ORYSJRecName: Full=Zinc finger CCCH domain-containing protein 30; Short=OsC3H30	3.77901e-46
4.2	Vitvi04g01437	chr04	20109346	20112709	PIN1_MALDORecName: Full=Peptidyl-prolyl cis-trans isomerase Pin1; Short=PPIase Pin1; AltName: Full=MdPin1; AltName: Full=Rotamase Pin1	2.55635e-67
4.2	Vitvi04g01438	chr04	20119653	20127610	MSRA5_ARATHRecName: Full=Peptide methionine sulfoxide reductase A5; Short=AtMSRA5; AltName: Full=Peptide-methionine (S)-S-oxide reductase; Short=Peptide Met(O) reductase; AltName: Full=Protein-methionine-S-oxide reductase; Flags: Precursor	2.46087e-130
4.2	Vitvi04g01439	chr04	20129133	20130997	RL8_SOLLCRecName: Full=60S ribosomal protein L8; AltName: Full=L2; AltName: Full=Ribosomal protein TL2	0
4.2	Vitvi04g01440	chr04	20141891	20149476	FPP4_ARATHRecName: Full=Filament-like plant protein 4; Short=AtFPP4	0
4.2	Vitvi04g01441	chr04	20153188	20154261	SAU50_ARATHRecName: Full=Auxin-responsive protein SAUR50; AltName: Full=Protein SMALL AUXIN UP RNA 50	2.21674e-54
4.2	Vitvi04g01442	chr04	20159257	20162019	TA14B_ARATHRecName: Full=Transcription initiation factor TFIID subunit 14b; AltName: Full=GAS 41-like protein; AltName: Full=Protein AF-9 homolog a; AltName: Full=TBP-associated factor 14b; Short=AtTAF14b	8.80018e-129
4.2	Vitvi04g01443	chr04	20162960	20168573	---NA---	0
5.1	Vitvi05g00151	chr05	1447840	1456727	PAPS3_ARATHRecName: Full=Nuclear poly(A) polymerase 3; Short=PAP(III); Short=Poly(A) polymerase III; AltName: Full=Polynucleotide adenylyltransferase 3	0
5.1	Vitvi05g00152	chr05	1457987	1458265	---NA---	0
5.1	Vitvi05g01790	chr05	1467424	1472297	---NA---	0
5.1	Vitvi05g00153	chr05	1474552	1481116	RWA1_ARATHRecName: Full=Protein REDUCED WALL ACETYLATION 1	0
5.1	Vitvi05g01791	chr05	1481762	1487995	EMC6_BOVINRecName: Full=ER membrane protein complex subunit 6; AltName: Full=Transmembrane protein 93	2.27787e-17
5.1	Vitvi05g00154	chr05	1488944	1490188	DRPE_CRAPLRecName: Full=Desiccation-related protein PCC13-62; Flags: Precursor	4.30895e-121
5.1	Vitvi05g00155	chr05	1505585	1507038	---NA---	0
5.1	Vitvi05g00156	chr05	1508530	1510530	PP270_ARATHRecName: Full=Pentatricopeptide repeat-containing protein At3g48810	0
5.1	Vitvi05g00157	chr05	1511968	1514631	RS6_ALCBSRecName: Full=30S ribosomal protein S6	4.92183e-23
5.1	Vitvi05g00158	chr05	1515974	1524283	DJC14_HUMANRecName: Full=DnaJ homolog subfamily C member 14; AltName: Full=DnaJ protein homolog 3; AltName: Full=Dopamine receptor-interacting protein of 78 kDa; Short=DRIP78; AltName: Full=Human DnaJ protein 3; Short=hDj-3	1.41863e-16
5.1	Vitvi05g00159	chr05	1531667	1533137	FB341_ARATHRecName: Full=F-box protein At5g49610	0
5.1	Vitvi05g00160	chr05	1534689	1539603	SCP26_ORYSJRecName: Full=Serine carboxypeptidase-like 26; Short=OsSCP26; AltName: Full=Protein GRAIN SIZE 5; Flags: Precursor	0
5.1	Vitvi05g00161	chr05	1540994	1546889	SFR2_ORYSJRecName: Full=Beta-glucosidase-like SFR2, chloroplastic; AltName: Full=Beta-glucosidase 36; Short=Os11bglu36; AltName: Full=Protein SENSITIVE TO FREEZING 2; Short=OsSFR2	0
5.1	Vitvi05g00162	chr05	1552403	1553711	---NA---	0
5.1	Vitvi05g00163	chr05	1565585	1568401	G2OX2_PEARecName: Full=Gibberellin 2-beta-dioxygenase 2; AltName: Full=GA 2-oxidase 2; AltName: Full=Gibberellin 2-beta-hydroxylase 2; AltName: Full=Gibberellin 2-oxidase 2	1.99746e-138
5.1	Vitvi05g00164	chr05	1568764	1573018	INVC_ARATHRecName: Full=Alkaline/neutral invertase C, mitochondrial; Short=A/N-INVC; Flags: Precursor	0
5.1	Vitvi05g00166	chr05	1580543	1581942	MY108_ARATHRecName: Full=Transcription factor MYB108; AltName: Full=Myb-related protein 108; Short=AtMYB108; AltName: Full=Protein BOTRYTIS-SUSCEPTIBLE 1	1.33508e-95
5.1	Vitvi05g00167	chr05	1604106	1640676	UPL6_ARATHRecName: Full=E3 ubiquitin-protein ligase UPL6; Short=Ubiquitin-protein ligase 6; AltName: Full=HECT-type E3 ubiquitin transferase UPL6	0
5.1	Vitvi05g00168	chr05	1641328	1650230	NEMF_MOUSERecName: Full=Nuclear export mediator factor Nemf; AltName: Full=Serologically defined colon cancer antigen 1 homolog	0
5.1	Vitvi05g00169	chr05	1650432	1654215	RR1_SPIOLRecName: Full=30S ribosomal protein S1, chloroplastic; AltName: Full=CS1; AltName: Full=Chloroplastic small ribosomal subunit protein bS1c; Flags: Precursor	0
5.1	Vitvi05g00170	chr05	1661122	1663496	GOLS2_SOLLCRecName: Full=Galactinol synthase 2; Short=GolS-2; Short=SlGolS2	0
5.1	Vitvi05g01792	chr05	1664223	1664687	---NA---	0
5.1	Vitvi05g01793	chr05	1665733	1668481	POP3_ARATHRecName: Full=Stress-response A/B barrel domain-containing protein HS1; AltName: Full=Pop3 family protein At3g17210; AltName: Full=Protein HEAT STABLE 1; Short=AtHS1	1.12164e-57
5.1	Vitvi05g00171	chr05	1675842	1688827	POP3_ARATHRecName: Full=Stress-response A/B barrel domain-containing protein HS1; AltName: Full=Pop3 family protein At3g17210; AltName: Full=Protein HEAT STABLE 1; Short=AtHS1	6.24066e-27
5.1	Vitvi05g01794	chr05	1691273	1691977	---NA---	0
5.1	Vitvi05g01795	chr05	1705232	1708754	---NA---	0
5.1	Vitvi05g01796	chr05	1712707	1714837	---NA---	0
5.1	Vitvi05g01797	chr05	1739387	1740291	---NA---	0
5.1	Vitvi05g01798	chr05	1741847	1742365	CP1_ARATHRecName: Full=Calcium-binding protein CP1; AltName: Full=NaCl-inducible Ca2+-binding protein; Short=AtCP1	2.51117e-42
5.1	Vitvi05g01799	chr05	1742572	1744294	SLD5_DICDIRecName: Full=DNA replication complex GINS protein SLD5; AltName: Full=GINS complex subunit 4	1.24247e-05
5.1	Vitvi05g00172	chr05	1747768	1748395	P2C42_ARATHRecName: Full=Probable protein phosphatase 2C 42; Short=AtPP2C42	1.68368e-33
5.1	Vitvi05g00173	chr05	1749989	1751226	---NA---	0
5.1	Vitvi05g00174	chr05	1758285	1760701	---NA---	0
5.1	Vitvi05g01800	chr05	1764935	1765461	---NA---	0
5.1	Vitvi05g00175	chr05	1767116	1780425	---NA---	0
5.1	Vitvi05g00176	chr05	1783142	1783437	TBA_PRUDURecName: Full=Tubulin alpha chain	2.63916e-34
5.1	Vitvi05g01801	chr05	1784005	1784226	EXPA1_ARATHRecName: Full=Expansin-A1; Short=AtEXPA1; AltName: Full=Alpha-expansin-1; Short=At-EXP1; Short=AtEx1; AltName: Full=Ath-ExpAlpha-1.2; Flags: Precursor	2.43456e-21
5.1	Vitvi05g01802	chr05	1787144	1788275	---NA---	0
5.1	Vitvi05g00177	chr05	1788276	1798581	---NA---	0
5.1	Vitvi05g01803	chr05	1813151	1813591	---NA---	0
5.1	Vitvi05g01804	chr05	1814054	1814511	---NA---	0
5.1	Vitvi05g01805	chr05	1822500	1825488	POP3_ARATHRecName: Full=Stress-response A/B barrel domain-containing protein HS1; AltName: Full=Pop3 family protein At3g17210; AltName: Full=Protein HEAT STABLE 1; Short=AtHS1	1.44358e-57
5.1	Vitvi05g01806	chr05	1825904	1827002	---NA---	0
5.1	Vitvi05g01807	chr05	1827882	1828561	---NA---	0
5.1	Vitvi05g01808	chr05	1829324	1847136	SLD5_RATRecName: Full=DNA replication complex GINS protein SLD5; AltName: Full=GINS complex subunit 4; Contains: RecName: Full=DNA replication complex GINS protein SLD5, N-terminally processed	8.18238e-26
5.1	Vitvi05g00178	chr05	1874151	1874405	---NA---	0
5.1	Vitvi05g00179	chr05	1874449	1874833	MAN7_ARATHRecName: Full=Mannan endo-1,4-beta-mannosidase 7; AltName: Full=Beta-mannanase 7; AltName: Full=Endo-beta-1,4-mannanase 7; Short=AtMAN7; Flags: Precursor	5.88612e-28
5.1	Vitvi05g01809	chr05	1875938	1876366	---NA---	0
5.1	Vitvi05g00180	chr05	1876367	1880358	---NA---	0
5.1	Vitvi05g01810	chr05	1884558	1885226	---NA---	0
5.1	Vitvi05g00181	chr05	1889561	1890787	REHYA_ORYSJRecName: Full=1-Cys peroxiredoxin A; Short=1-Cys Prx A; AltName: Full=Protein RAB24; AltName: Full=Rice 1Cys-peroxiredoxin; Short=R1C-Prx; AltName: Full=Thioredoxin peroxidase A	4.7476e-73
5.1	Vitvi05g01811	chr05	1893907	1894245	---NA---	0
5.1	Vitvi05g00182	chr05	1899541	1910753	---NA---	0
5.1	Vitvi05g01812	chr05	1929734	1937783	SRP19_ARATHRecName: Full=Signal recognition particle 19 kDa protein; Short=SRP19	2.66266e-59
5.1	Vitvi05g00183	chr05	1938606	1950548	GFS12_ARATHRecName: Full=Protein GFS12; AltName: Full=BEACH domain-containing protein D; AltName: Full=BEACH-domain homolog D; AltName: Full=GREEN FLUORESCENT SEED 12	0
5.1	Vitvi05g00186	chr05	1950793	1953731	PSMG4_HUMANRecName: Full=Proteasome assembly chaperone 4; Short=PAC-4; Short=hPAC4	5.53663e-08
5.1	Vitvi05g01813	chr05	1959299	1960640	Y4844_ARATHRecName: Full=Uncharacterized protein At4g28440	2.78074e-11
5.1	Vitvi05g01814	chr05	1961810	1962228	Y4844_ARATHRecName: Full=Uncharacterized protein At4g28440	4.59302e-27
5.1	Vitvi05g00188	chr05	1964407	1965070	---NA---	0
5.1	Vitvi05g01815	chr05	1968448	1973794	PME25_ARATHRecName: Full=Probable pectinesterase/pectinesterase inhibitor 25; Includes: RecName: Full=Pectinesterase inhibitor 25; AltName: Full=Pectin methylesterase inhibitor 25; Includes: RecName: Full=Pectinesterase 25; Short=PE 25; AltName: Full=Pectin methylesterase 25; Short=AtPME25; Flags: Precursor	6.01361e-39
5.1	Vitvi05g01816	chr05	1975304	1977036	---NA---	0
5.1	Vitvi05g00189	chr05	1991518	1991667	---NA---	0
5.1	Vitvi05g00190	chr05	1995087	1995690	NUCL2_ORYSJRecName: Full=Nucleolin 2; AltName: Full=Protein NUCLEOLIN LIKE 2	1.47314e-46
5.1	Vitvi05g00191	chr05	2014665	2018185	NEMF_MOUSERecName: Full=Nuclear export mediator factor Nemf; AltName: Full=Serologically defined colon cancer antigen 1 homolog	1.57369e-32
5.1	Vitvi05g01817	chr05	2018599	2020958	---NA---	0
5.1	Vitvi05g00193	chr05	2033418	2033745	---NA---	0
5.1	Vitvi05g01818	chr05	2034188	2034683	---NA---	0
5.1	Vitvi05g00194	chr05	2038696	2053470	NEMF_MOUSERecName: Full=Nuclear export mediator factor Nemf; AltName: Full=Serologically defined colon cancer antigen 1 homolog	2.43567e-116
5.1	Vitvi05g00195	chr05	2065185	2066417	BRX11_ARATHRecName: Full=Ribosome biogenesis protein BRX1 homolog 1; Short=AtBRX1-1; AltName: Full=Brix domain-containing protein 2	1.31809e-27
5.1	Vitvi05g00196	chr05	2066649	2076291	PME25_ARATHRecName: Full=Probable pectinesterase/pectinesterase inhibitor 25; Includes: RecName: Full=Pectinesterase inhibitor 25; AltName: Full=Pectin methylesterase inhibitor 25; Includes: RecName: Full=Pectinesterase 25; Short=PE 25; AltName: Full=Pectin methylesterase 25; Short=AtPME25; Flags: Precursor	7.63182e-42
5.1	Vitvi05g01819	chr05	2077901	2086845	---NA---	0
5.1	Vitvi05g01820	chr05	2086846	2092729	---NA---	0
5.1	Vitvi05g00197	chr05	2095773	2096517	TIR1_ARATHRecName: Full=Protein TRANSPORT INHIBITOR RESPONSE 1; AltName: Full=Weak ethylene-insensitive protein 1	4.42316e-63
5.1	Vitvi05g00198	chr05	2100516	2102970	NUCL2_ORYSJRecName: Full=Nucleolin 2; AltName: Full=Protein NUCLEOLIN LIKE 2	3.41405e-43
5.1	Vitvi05g01821	chr05	2106947	2107396	PMEI_ACTDERecName: Full=Pectinesterase inhibitor; AltName: Full=AdPMEI; Short=PMEI; AltName: Full=Pectin methylesterase inhibitor; Flags: Precursor	4.21779e-18
5.1	Vitvi05g00199	chr05	2119411	2120358	---NA---	0
5.1	Vitvi05g00200	chr05	2120516	2121610	NEMF_HUMANRecName: Full=Nuclear export mediator factor NEMF; AltName: Full=Antigen NY-CO-1; AltName: Full=Serologically defined colon cancer antigen 1	5.20397e-19
5.1	Vitvi05g00201	chr05	2121669	2122095	NEMF_HUMANRecName: Full=Nuclear export mediator factor NEMF; AltName: Full=Antigen NY-CO-1; AltName: Full=Serologically defined colon cancer antigen 1	2.32099e-11
5.1	Vitvi05g00202	chr05	2122446	2123046	---NA---	0
5.1	Vitvi05g00203	chr05	2124688	2125067	NEMF_MOUSERecName: Full=Nuclear export mediator factor Nemf; AltName: Full=Serologically defined colon cancer antigen 1 homolog	3.80015e-11
5.1	Vitvi05g01822	chr05	2126338	2128102	---NA---	0
5.1	Vitvi05g01823	chr05	2141832	2142422	---NA---	0
5.1	Vitvi05g01824	chr05	2147694	2150249	NEMF_MOUSERecName: Full=Nuclear export mediator factor Nemf; AltName: Full=Serologically defined colon cancer antigen 1 homolog	1.47169e-42
5.1	Vitvi05g01825	chr05	2156569	2161412	---NA---	0
5.1	Vitvi05g01826	chr05	2162030	2163759	---NA---	0
5.1	Vitvi05g01827	chr05	2164802	2167281	NEMF_MOUSERecName: Full=Nuclear export mediator factor Nemf; AltName: Full=Serologically defined colon cancer antigen 1 homolog	3.09368e-47
5.1	Vitvi05g00204	chr05	2171270	2173217	GOLS2_SOLLCRecName: Full=Galactinol synthase 2; Short=GolS-2; Short=SlGolS2	0
5.1	Vitvi05g01828	chr05	2173476	2174462	POP3_ARATHRecName: Full=Stress-response A/B barrel domain-containing protein HS1; AltName: Full=Pop3 family protein At3g17210; AltName: Full=Protein HEAT STABLE 1; Short=AtHS1	2.54771e-53
5.1	Vitvi05g00205	chr05	2182556	2183099	PMEI_ACTDERecName: Full=Pectinesterase inhibitor; AltName: Full=AdPMEI; Short=PMEI; AltName: Full=Pectin methylesterase inhibitor; Flags: Precursor	1.79746e-31
5.1	Vitvi05g00206	chr05	2184062	2194337	CFDP1_RATRecName: Full=Craniofacial development protein 1; AltName: Full=Bucentaur	2.25037e-19
5.1	Vitvi05g01829	chr05	2194418	2194769	---NA---	0
5.1	Vitvi05g00207	chr05	2195221	2199416	DLDH_PEARecName: Full=Dihydrolipoyl dehydrogenase, mitochondrial; AltName: Full=Dihydrolipoamide dehydrogenase; AltName: Full=Glycine cleavage system L protein; AltName: Full=Pyruvate dehydrogenase complex E3 subunit; Short=E3; Short=PDC-E3; Flags: Precursor	0
5.1	Vitvi05g00208	chr05	2201433	2205555	P2C49_ARATHRecName: Full=Probable protein phosphatase 2C 49; Short=AtPP2C49	1.42806e-142
5.1	Vitvi05g00209	chr05	2206975	2213654	B3GTG_ARATHRecName: Full=Hydroxyproline O-galactosyltransferase GALT3; AltName: Full=Beta-1,3-galactosyltransferase 16	0
5.1	Vitvi05g00210	chr05	2215373	2322734	VP13A_DICDIRecName: Full=Putative vacuolar protein sorting-associated protein 13A	1.31368e-43
5.1	Vitvi05g00211	chr05	2322765	2322968	---NA---	0
5.1	Vitvi05g00212	chr05	2340655	2343157	PGLR4_ARATHRecName: Full=Polygalacturonase At1g48100; Short=PG; AltName: Full=Pectinase At1g48100; Flags: Precursor	0
5.1	Vitvi05g00213	chr05	2344202	2348321	---NA---	0
5.1	Vitvi05g00214	chr05	2350446	2356576	BOR2_ARATHRecName: Full=Probable boron transporter 2	0
5.1	Vitvi05g00215	chr05	2360364	2376603	DRM3_ARATHRecName: Full=Probable inactive DNA (cytosine-5)-methyltransferase DRM3; AltName: Full=Protein DOMAINS REARRANGED METHYLTRANSFERASE 3	1.10712e-180
5.1	Vitvi05g01830	chr05	2377893	2383137	ECT2_ARATHRecName: Full=YTH domain-containing protein ECT2; AltName: Full=Protein EVOLUTIONARILY CONSERVED C-TERMINAL REGION 2	1.54277e-96
5.1	Vitvi05g00217	chr05	2386500	2394831	RH46_ARATHRecName: Full=DEAD-box ATP-dependent RNA helicase 46	0
5.1	Vitvi05g00218	chr05	2399430	2403126	S2544_PONABRecName: Full=Solute carrier family 25 member 44	3.05943e-36
5.1	Vitvi05g00219	chr05	2403633	2408069	ARF2_ORYSJRecName: Full=ADP-ribosylation factor 2	2.51864e-133
5.1	Vitvi05g00220	chr05	2408113	2410151	---NA---	0
5.1	Vitvi05g00221	chr05	2410855	2411857	BXL5_ARATHRecName: Full=Probable beta-D-xylosidase 5; Short=AtBXL5; Flags: Precursor	3.52316e-66
5.1	Vitvi05g00222	chr05	2412216	2412845	BXL6_ARATHRecName: Full=Probable beta-D-xylosidase 6; Short=AtBXL6; Flags: Precursor	1.02763e-13
5.1	Vitvi05g00223	chr05	2414688	2417615	XYL1_MEDSVRecName: Full=Beta-xylosidase/alpha-L-arabinofuranosidase 1; AltName: Full=Xylan 1,4-beta-xylosidase/Alpha-L-arabinofuranosidase 1; Short=MsXyl1; Includes: RecName: Full=Beta-xylosidase; AltName: Full=1,4-beta-D-xylan xylohydrolase; AltName: Full=Xylan 1,4-beta-xylosidase; Includes: RecName: Full=Alpha-L-arabinofuranosidase; Short=Arabinosidase; Flags: Precursor	0
5.1	Vitvi05g00225	chr05	2419711	2422722	BXL5_ARATHRecName: Full=Probable beta-D-xylosidase 5; Short=AtBXL5; Flags: Precursor	0
5.1	Vitvi05g00227	chr05	2429184	2432197	BXL5_ARATHRecName: Full=Probable beta-D-xylosidase 5; Short=AtBXL5; Flags: Precursor	0
5.1	Vitvi05g00228	chr05	2435638	2438689	---NA---	0
5.1	Vitvi05g00229	chr05	2438979	2450560	GFS12_ARATHRecName: Full=Protein GFS12; AltName: Full=BEACH domain-containing protein D; AltName: Full=BEACH-domain homolog D; AltName: Full=GREEN FLUORESCENT SEED 12	0
5.1	Vitvi05g00231	chr05	2451346	2459277	SRP19_ARATHRecName: Full=Signal recognition particle 19 kDa protein; Short=SRP19	2.88726e-60
5.1	Vitvi05g00232	chr05	2461772	2479563	---NA---	0
5.1	Vitvi05g00234	chr05	2482821	2483986	REHY_MEDTRRecName: Full=1-Cys peroxiredoxin; AltName: Full=Rehydrin homolog; AltName: Full=Thioredoxin peroxidase	1.5823e-60
5.1	Vitvi05g00235	chr05	2487510	2488673	REHY_MEDTRRecName: Full=1-Cys peroxiredoxin; AltName: Full=Rehydrin homolog; AltName: Full=Thioredoxin peroxidase	3.47639e-132
5.1	Vitvi05g00236	chr05	2489459	2490792	---NA---	0
5.1	Vitvi05g00237	chr05	2495248	2508587	KN12C_ARATHRecName: Full=Kinesin-like protein KIN-12C; AltName: Full=Phragmoplast orienting kinesin 1	0
5.1	Vitvi05g00239	chr05	2509378	2521856	CMTA3_ARATHRecName: Full=Calmodulin-binding transcription activator 3; Short=AtCAMTA3; AltName: Full=Ethylene-induced calmodulin-binding protein 1; Short=EICBP1; AltName: Full=Ethylene-induced calmodulin-binding protein a; Short=EICBP.a; AltName: Full=Protein SAR-DEFICIENT 3; AltName: Full=Signal-responsive protein 1; Short=AtSR1	0
5.1	Vitvi05g00241	chr05	2524405	2528555	EFNMT_DANRERecName: Full=eEF1A lysine and N-terminal methyltransferase; AltName: Full=Methyltransferase-like protein 13; Includes: RecName: Full=eEF1A lysine methyltransferase; Includes: RecName: Full=eEF1A N-terminal methyltransferase	4.13737e-31
5.1	Vitvi05g00242	chr05	2539629	2542232	METK2_VITVIRecName: Full=S-adenosylmethionine synthase 2; Short=AdoMet synthase 2; AltName: Full=Methionine adenosyltransferase 2; Short=MAT 2	0
5.1	Vitvi05g00243	chr05	2548762	2557921	PDR3_TOBACRecName: Full=Pleiotropic drug resistance protein 3; AltName: Full=NtPDR3	0
5.1	Vitvi05g00244	chr05	2561154	2564012	PP216_ARATHRecName: Full=Pentatricopeptide repeat-containing protein At3g06430, chloroplastic; AltName: Full=Protein EMBRYO DEFECTIVE 2750; Flags: Precursor	0
5.1	Vitvi05g00245	chr05	2565324	2574176	SPL1_ARATHRecName: Full=Squamosa promoter-binding-like protein 1	0
5.1	Vitvi05g01831	chr05	2574444	2574879	---NA---	0
5.1	Vitvi05g00246	chr05	2587437	2591207	PTI1_SOLLCRecName: Full=Pto-interacting protein 1; Short=Pti1; AltName: Full=Pto kinase interactor 1	0
5.1	Vitvi05g00247	chr05	2592605	2597502	Y5185_ARATHRecName: Full=Probable receptor-like protein kinase At5g18500	0
5.1	Vitvi05g00248	chr05	2606480	2623315	PT317_ARATHRecName: Full=Probable sugar phosphate/phosphate translocator At3g17430	0
5.1	Vitvi05g00249	chr05	2623460	2635710	NPS13_ARATHRecName: Full=Novel plant SNARE 13; Short=AtNPSN13	1.79088e-156
5.1	Vitvi05g00250	chr05	2640364	2644086	PDK_ARATHRecName: Full=	0
5.1	Vitvi05g00251	chr05	2645630	2649011	FCF2_SCHPORecName: Full=rRNA-processing protein fcf2	8.61621e-34
5.1	Vitvi05g00252	chr05	2650148	2653927	---NA---	0
5.1	Vitvi05g00253	chr05	2656107	2658176	PME28_ARATHRecName: Full=Putative pectinesterase/pectinesterase inhibitor 28; Includes: RecName: Full=Pectinesterase inhibitor 28; AltName: Full=Pectin methylesterase inhibitor 28; Includes: RecName: Full=Pectinesterase 28; Short=PE 28; AltName: Full=Pectin methylesterase 28; Short=AtPME28	1.99066e-167
5.1	Vitvi05g01832	chr05	2660280	2661574	---NA---	0
5.1	Vitvi05g00254	chr05	2661987	2666011	RK3B_ARATHRecName: Full=50S ribosomal protein L3-2, mitochondrial; Flags: Precursor	4.09776e-164
5.1	Vitvi05g00255	chr05	2667647	2671980	CRSH_ARATHRecName: Full=Probable GTP diphosphokinase CRSH, chloroplastic; AltName: Full=Calcium-activated RelA/Spot homolog; Short=AtCRSH; AltName: Full=ppGpp synthetase CRSH; Flags: Precursor	0
5.1	Vitvi05g00256	chr05	2672344	2676586	CIPK1_ARATHRecName: Full=CBL-interacting serine/threonine-protein kinase 1; AltName: Full=SNF1-related kinase 3.16; AltName: Full=SOS2-like protein kinase PKS13	0
5.1	Vitvi05g01833	chr05	2684027	2685724	LEA29_GOSHIRecName: Full=Late embryogenesis abundant protein D-29; Short=LEA D-29	3.9213e-32
5.1	Vitvi05g00257	chr05	2685819	2691101	---NA---	0
5.1	Vitvi05g00258	chr05	2694321	2697484	TRUA1_PARUWRecName: Full=tRNA pseudouridine synthase A 1; AltName: Full=tRNA pseudouridine(38-40) synthase; AltName: Full=tRNA pseudouridylate synthase I 1; AltName: Full=tRNA-uridine isomerase I 1	2.96674e-64
5.1	Vitvi05g00259	chr05	2697714	2700931	TGD4_ARATHRecName: Full=Protein TRIGALACTOSYLDIACYLGLYCEROL 4, chloroplastic; AltName: Full=Protein PIGMENT DEFECTIVE 320	0
5.1	Vitvi05g00260	chr05	2701609	2715833	5NTC_DICDIRecName: Full=Cytosolic purine 5'-nucleotidase; AltName: Full=Cytosolic 5'-nucleotidase II	2.90414e-62
5.1	Vitvi05g00261	chr05	2720196	2725861	AB11B_ARATHRecName: Full=ABC transporter B family member 11; Short=ABC transporter ABCB.11; Short=AtABCB11; AltName: Full=Multidrug resistance protein 8; AltName: Full=P-glycoprotein 11	0
5.1	Vitvi05g00262	chr05	2727766	2732716	AB11B_ARATHRecName: Full=ABC transporter B family member 11; Short=ABC transporter ABCB.11; Short=AtABCB11; AltName: Full=Multidrug resistance protein 8; AltName: Full=P-glycoprotein 11	0
5.1	Vitvi05g01834	chr05	2734272	2737393	FBL56_ARATHRecName: Full=Putative F-box/LRR-repeat protein At3g58880	2.99793e-13
5.1	Vitvi05g00264	chr05	2739165	2747838	CHUP1_ARATHRecName: Full=Protein CHUP1, chloroplastic; AltName: Full=Protein CHLOROPLAST UNUSUAL POSITIONING 1	5.3183e-88
5.1	Vitvi05g01835	chr05	2749318	2750999	DGAT3_ARATHRecName: Full=Diacylglycerol O-acyltransferase 3; Short=AtDGAT3	2.06275e-64
5.1	Vitvi05g00265	chr05	2751229	2771192	SMAL1_DANRERecName: Full=SWI/SNF-related matrix-associated actin-dependent regulator of chromatin subfamily A-like protein 1; AltName: Full=HepA-related protein; AltName: Full=Sucrose nonfermenting protein 2-like 1	9.09969e-116
5.1	Vitvi05g00266	chr05	2775108	2778471	ASPRX_ORYSJRecName: Full=Aspartic proteinase; Flags: Precursor	0
5.1	Vitvi05g01836	chr05	2780100	2781249	---NA---	0
5.1	Vitvi05g00267	chr05	2781934	2783649	DNAT1_ARATHRecName: Full=1,4-dihydroxy-2-naphthoyl-CoA thioesterase 1; Short=AtDHNAT1; Short=DHNA-CoA thioesterase 1	6.76552e-73
5.1	Vitvi05g01837	chr05	2791495	2791740	---NA---	0
5.1	Vitvi05g01838	chr05	2792079	2795492	---NA---	0
5.1	Vitvi05g01839	chr05	2799919	2800164	---NA---	0
5.1	Vitvi05g01840	chr05	2806228	2806473	---NA---	0
5.1	Vitvi05g01841	chr05	2807126	2807491	---NA---	0
5.1	Vitvi05g01842	chr05	2813755	2814029	---NA---	0
5.1	Vitvi05g00268	chr05	2816477	2816761	---NA---	0
5.1	Vitvi05g00269	chr05	2818117	2818293	---NA---	0
5.1	Vitvi05g01843	chr05	2818563	2819424	---NA---	0
5.1	Vitvi05g01726	chr05	2819956	2820663	AGL80_ARATHRecName: Full=Agamous-like MADS-box protein AGL80	4.35825e-45
5.1	Vitvi05g01730	chr05	2823195	2823892	AGL80_ARATHRecName: Full=Agamous-like MADS-box protein AGL80	4.63639e-37
5.2	Vitvi05g01728	chr05	2826143	2826844	AGL80_ARATHRecName: Full=Agamous-like MADS-box protein AGL80	1.61655e-43
5.2	Vitvi05g01729	chr05	2828896	2829603	AGL80_ARATHRecName: Full=Agamous-like MADS-box protein AGL80	1.93947e-43
5.2	Vitvi05g01727	chr05	2835002	2835637	AGL80_ARATHRecName: Full=Agamous-like MADS-box protein AGL80	4.1943e-43
5.2	Vitvi05g00270	chr05	2837647	2844075	BSH_ARATHRecName: Full=Chromatin structure-remodeling complex protein BSH; Short=AtBSH; AltName: Full=Protein BUSHY; AltName: Full=SNF5 homolog	2.06186e-145
5.2	Vitvi05g00271	chr05	2845490	2847027	IAA31_ARATHRecName: Full=Auxin-responsive protein IAA31; AltName: Full=Indoleacetic acid-induced protein 31	6.73844e-47
5.2	Vitvi05g00272	chr05	2850340	2855648	---NA---	0
5.2	Vitvi05g00273	chr05	2856742	2857350	---NA---	0
5.2	Vitvi05g00274	chr05	2859854	2863773	HYH_ARATHRecName: Full=Transcription factor HY5-like; AltName: Full=HY5 homolog; AltName: Full=bZIP transcription factor 64; Short=AtbZIP64	2.8301e-50
5.2	Vitvi05g00275	chr05	2866752	2868480	MYB61_ARATHRecName: Full=Transcription factor MYB61; AltName: Full=Myb-related protein 61; Short=AtMYB61	1.23447e-81
5.2	Vitvi05g00276	chr05	2869595	2876071	PAE10_ARATHRecName: Full=Pectin acetylesterase 10; Flags: Precursor	0
5.2	Vitvi05g00277	chr05	2877527	2880018	RBL14_ARATHRecName: Full=Rhomboid-like protein 14, mitochondrial; Short=AtRBL14; Flags: Precursor	2.07747e-147
5.2	Vitvi05g00278	chr05	2881295	2896617	RH50_ARATHRecName: Full=DEAD-box ATP-dependent RNA helicase 50	0
5.2	Vitvi05g00279	chr05	2897146	2899921	RK18_SPIOLRecName: Full=50S ribosomal protein L18, chloroplastic; AltName: Full=CL18; AltName: Full=Chloroplastic large ribosomal subunit protein uL18c; Flags: Precursor	1.12603e-81
5.2	Vitvi05g00280	chr05	2902757	2906281	CHX19_ARATHRecName: Full=Cation/H(+) antiporter 19; AltName: Full=Protein CATION/H+ EXCHANGER 19; Short=AtCHX19	0
5.2	Vitvi05g00281	chr05	2906707	2913773	CNDD3_HUMANRecName: Full=Condensin-2 complex subunit D3; AltName: Full=Non-SMC condensin II complex subunit D3; Short=hCAP-D3	9.15588e-87
5.2	Vitvi05g00282	chr05	2914892	2941316	RFI2_ARATHRecName: Full=E3 ubiquitin-protein ligase RFI2; AltName: Full=Protein RED AND FAR-RED INSENSITIVE 2	1.98291e-19
5.2	Vitvi05g00284	chr05	2941314	2943374	TCTP_ELAGVRecName: Full=Translationally-controlled tumor protein homolog; Short=TCTP	1.51352e-105
5.2	Vitvi05g00285	chr05	2943708	2953657	PS6AA_ARATHRecName: Full=26S proteasome regulatory subunit 6A homolog A; AltName: Full=26S proteasome AAA-ATPase subunit RPT5a; AltName: Full=Proteasome 26S subunit 6A homolog A; AltName: Full=Regulatory particle triple-A ATPase subunit 5a; AltName: Full=Tat-binding protein 1 homolog A; Short=TBP-1 homolog A	0
5.2	Vitvi05g00286	chr05	2953658	2956590	USPAL_ARATHRecName: Full=Universal stress protein A-like protein	2.09308e-09
5.2	Vitvi05g00287	chr05	2961859	2971436	KN13A_ARATHRecName: Full=Kinesin-like protein KIN-13A; AltName: Full=AtKINESIN-13A; Short=AtKIN13A	0
5.2	Vitvi05g00288	chr05	2971366	2979454	ESD4_ARATHRecName: Full=Ubiquitin-like-specific protease ESD4; AltName: Full=Protein EARLY IN SHORT DAYS 4; Short=AtESD4	2.017e-136
5.2	Vitvi05g00289	chr05	2987084	2989793	GGPP1_ARATHRecName: Full=Heterodimeric geranylgeranyl pyrophosphate synthase large subunit 1, chloroplastic; Short=GGPP synthase 1; Short=GGPS1; AltName: Full=(2E,6E)-farnesyl diphosphate synthase 1; AltName: Full=Dimethylallyltranstransferase 1; AltName: Full=Farnesyl diphosphate synthase 1; AltName: Full=Farnesyltranstransferase 1; AltName: Full=Geranyltranstransferase 1; Flags: Precursor	8.69185e-144
5.2	Vitvi05g00290	chr05	2991063	2998541	GMCL2_HUMANRecName: Full=Germ cell-less protein-like 2; AltName: Full=Germ cell-less protein-like 1-like	6.26734e-15
5.2	Vitvi05g00291	chr05	2999491	3004119	PP217_ARATHRecName: Full=Pentatricopeptide repeat-containing protein At3g06920	0
5.2	Vitvi05g00292	chr05	3005026	3006659	---NA---	0
5.2	Vitvi05g00293	chr05	3006855	3012444	---NA---	0
5.2	Vitvi05g00294	chr05	3013891	3019647	TC159_ARATHRecName: Full=Translocase of chloroplast 159, chloroplastic; Short=AtToc159; AltName: Full=159 kDa chloroplast outer envelope protein; AltName: Full=Plastid protein import 2; AltName: Full=Translocase of chloroplast 160, chloroplastic; Short=AtToc160; AltName: Full=Translocase of chloroplast 86, chloroplastic; Short=AtToc86	0
5.2	Vitvi05g00295	chr05	3023190	3024895	SRG1_ARATHRecName: Full=Protein SRG1; Short=AtSRG1; AltName: Full=Protein SENESCENCE-RELATED GENE 1	4.15225e-98
5.2	Vitvi05g00296	chr05	3031098	3046780	CUL1_ORYSJRecName: Full=Cullin-1; Short=OsCUL1; AltName: Full=OsCUL1-1	0
5.2	Vitvi05g01844	chr05	3050543	3051409	CUL1_ORYSJRecName: Full=Cullin-1; Short=OsCUL1; AltName: Full=OsCUL1-1	7.80931e-07
5.2	Vitvi05g00297	chr05	3051410	3053761	CUL1_ARATHRecName: Full=Cullin-1	8.49931e-31
5.2	Vitvi05g00299	chr05	3059660	3060076	NFYB5_ARATHRecName: Full=Nuclear transcription factor Y subunit B-5; Short=AtNF-YB-5	5.59905e-57
5.2	Vitvi05g00300	chr05	3063214	3068084	HHT1_ARATHRecName: Full=Omega-hydroxypalmitate O-feruloyl transferase; AltName: Full=Omega-hydroxyacid hydroxycinnamoyltransferase; AltName: Full=Protein ALIPHATIC SUBERIN FERULOYL TRANSFERASE	3.46941e-62
5.2	Vitvi05g00301	chr05	3068200	3074315	---NA---	0
5.2	Vitvi05g00302	chr05	3075677	3086156	---NA---	0
5.2	Vitvi05g00303	chr05	3086196	3100318	TDPC2_ARATHRecName: Full=Mitochondrial thiamine diphosphate carrier 2	0
5.2	Vitvi05g00304	chr05	3106380	3106556	---NA---	0
5.2	Vitvi05g00305	chr05	3108600	3114038	GLYR1_HUMANRecName: Full=Putative oxidoreductase GLYR1; AltName: Full=3-hydroxyisobutyrate dehydrogenase-like protein; AltName: Full=Cytokine-like nuclear factor N-PAC; AltName: Full=Glyoxylate reductase 1 homolog; AltName: Full=Nuclear protein NP60; AltName: Full=Nuclear protein of 60 kDa; AltName: Full=Nucleosome-destabilizing factor; Short=hNDF	1.17112e-06
5.2	Vitvi05g00307	chr05	3114888	3126051	ATM_ARATHRecName: Full=Serine/threonine-protein kinase ATM; AltName: Full=Ataxia telangiectasia mutated homolog; Short=AtATM	0.000145143
5.2	Vitvi05g00309	chr05	3126245	3127511	SRC2_SOYBNRecName: Full=Protein SRC2; AltName: Full=Protein SOYBEAN GENE REGULATED BY COLD 2	5.311e-80
5.2	Vitvi05g01845	chr05	3130768	3134614	NIP7_XENTRRecName: Full=60S ribosome subunit biogenesis protein NIP7 homolog	2.83658e-82
5.2	Vitvi05g00310	chr05	3139165	3139845	FLP3_ORYSJRecName: Full=Flowering-promoting factor 1-like protein 3; AltName: Full=FPF1-like protein 3	2.46684e-47
5.2	Vitvi05g00311	chr05	3146977	3150770	VA724_ARATHRecName: Full=Vesicle-associated membrane protein 724; Short=AtVAMP724; AltName: Full=SYBL1-like protein	5.64913e-135
5.2	Vitvi05g00312	chr05	3151742	3155520	---NA---	0
5.2	Vitvi05g00313	chr05	3158411	3160104	HIP36_ARATHRecName: Full=Heavy metal-associated isoprenylated plant protein 36; Short=AtHIP36; Flags: Precursor	5.01154e-27
5.2	Vitvi05g00314	chr05	3160901	3166100	P2C40_ARATHRecName: Full=Probable protein phosphatase 2C 40; Short=AtPP2C40; AltName: Full=Protein phosphatase 2C homolog 1	0
5.2	Vitvi05g00315	chr05	3166867	3178084	SYA_METMARecName: Full=Alanine--tRNA ligase; AltName: Full=Alanyl-tRNA synthetase; Short=AlaRS	8.16428e-23
5.2	Vitvi05g00316	chr05	3179093	3181264	RS212_ARATHRecName: Full=40S ribosomal protein S21-2	4.15767e-48
5.2	Vitvi05g00317	chr05	3182068	3182856	RLF33_ARATHRecName: Full=Protein RALF-like 33; Flags: Precursor	2.32552e-45
5.2	Vitvi05g00318	chr05	3183817	3187809	HSBP_ARATHRecName: Full=Heat shock factor-binding protein; Short=AtHSBP	1.56909e-37
5.2	Vitvi05g00319	chr05	3188989	3189497	TSPO_ARATHRecName: Full=Translocator protein homolog; Short=AtTSPO	8.74028e-36
5.2	Vitvi05g00320	chr05	3190727	3193979	BD31B_ORYSJRecName: Full=Protein BUD31 homolog 2; AltName: Full=Protein G10 homolog 2	1.37406e-98
5.2	Vitvi05g00321	chr05	3197061	3199170	XXT2_ARATHRecName: Full=Xyloglucan 6-xylosyltransferase 2; Short=AtXT2; AltName: Full=Putative glycosyltransferase 2; Short=AtGT2	0
5.2	Vitvi05g00322	chr05	3203005	3217670	ANM14_ARATHRecName: Full=Probable histone-arginine methyltransferase 1.4; Short=AtPRMT14; AltName: Full=Coactivator-associated methyltransferase 1B; AltName: Full=Protein arginine N-methyltransferase 4A; Short=AtPRMT4A	0
5.2	Vitvi05g00323	chr05	3217973	3244347	SYIM_ARATHRecName: Full=Isoleucine--tRNA ligase, chloroplastic/mitochondrial; AltName: Full=Isoleucyl-tRNA synthetase; Short=IleRS; AltName: Full=Protein OVULE ABORTION 2; Flags: Precursor	0
5.2	Vitvi05g00325	chr05	3244700	3246942	PP313_ARATHRecName: Full=Pentatricopeptide repeat-containing protein At4g15720	0
5.2	Vitvi05g00326	chr05	3254454	3266962	MORC4_HUMANRecName: Full=MORC family CW-type zinc finger protein 4; AltName: Full=Zinc finger CW-type coiled-coil domain protein 2; AltName: Full=Zinc finger CW-type domain protein 4	8.4832e-05
5.2	Vitvi05g00327	chr05	3276422	3276574	---NA---	0
5.2	Vitvi05g00328	chr05	3279827	3300137	SNF4_ARATHRecName: Full=Sucrose nonfermenting 4-like protein; Short=SNF4; AltName: Full=CBS domain-containing protein CBSCBS3; AltName: Full=SNF1-related protein kinase regulatory subunit betagamma; Short=AKIN subunit betagamma; Short=AKINbetagamma	0
5.2	Vitvi05g01846	chr05	3301398	3305467	LIMYB_ARATHRecName: Full=L10-interacting MYB domain-containing protein	1.1062e-14
5.2	Vitvi05g00329	chr05	3307625	3310269	---NA---	0
5.2	Vitvi05g00330	chr05	3311945	3336864	ALY3_ARATHRecName: Full=Protein ALWAYS EARLY 3; Short=AtALY3	0
5.2	Vitvi05g00332	chr05	3337999	3338184	---NA---	0
5.2	Vitvi05g01847	chr05	3339174	3340708	MTEF1_ARATHRecName: Full=Transcription termination factor MTEF1, chloroplastic; AltName: Full=Mitochondrial transcription termination factor 1; AltName: Full=Protein EMBRYO DEFECTIVE 93; AltName: Full=Protein SINGLET OXYGEN-LINKED DEATH ACTIVATOR 10; Flags: Precursor	3.88062e-06
5.2	Vitvi05g01848	chr05	3341817	3343989	MTEF1_ARATHRecName: Full=Transcription termination factor MTEF1, chloroplastic; AltName: Full=Mitochondrial transcription termination factor 1; AltName: Full=Protein EMBRYO DEFECTIVE 93; AltName: Full=Protein SINGLET OXYGEN-LINKED DEATH ACTIVATOR 10; Flags: Precursor	1.96535e-06
5.2	Vitvi05g01849	chr05	3344956	3347028	MTEF5_ARATHRecName: Full=Transcription termination factor MTERF5, chloroplastic; AltName: Full=Mitochondrial transcription termination factor 5; AltName: Full=Protein MTERF DEFECTIVE IN ARABIDOPSIS 1; Flags: Precursor	5.33094e-08
5.2	Vitvi05g01850	chr05	3347711	3349085	MTEF1_ARATHRecName: Full=Transcription termination factor MTEF1, chloroplastic; AltName: Full=Mitochondrial transcription termination factor 1; AltName: Full=Protein EMBRYO DEFECTIVE 93; AltName: Full=Protein SINGLET OXYGEN-LINKED DEATH ACTIVATOR 10; Flags: Precursor	2.71361e-07
5.2	Vitvi05g01851	chr05	3351879	3353365	MTEF1_ARATHRecName: Full=Transcription termination factor MTEF1, chloroplastic; AltName: Full=Mitochondrial transcription termination factor 1; AltName: Full=Protein EMBRYO DEFECTIVE 93; AltName: Full=Protein SINGLET OXYGEN-LINKED DEATH ACTIVATOR 10; Flags: Precursor	6.85883e-07
5.2	Vitvi05g01852	chr05	3354760	3357104	---NA---	0
5.2	Vitvi05g00333	chr05	3360383	3368267	C3H34_ARATHRecName: Full=Zinc finger CCCH domain-containing protein 34; Short=AtC3H34; AltName: Full=Zinc finger CCCH domain-containing protein ZFN-like 2	2.24324e-140
5.2	Vitvi05g00334	chr05	3369629	3370718	ERF86_ARATHRecName: Full=Ethylene-responsive transcription factor ERF086	2.71907e-64
5.2	Vitvi05g01853	chr05	3372374	3388225	---NA---	0
5.2	Vitvi05g00335	chr05	3389006	3401824	OBGC_ARATHRecName: Full=GTP-binding protein OBGC, chloroplastic; Short=AtOBGC; AltName: Full=GTP-binding protein OBG-like; Short=AtOBGL; AltName: Full=Protein CHLOROPLASTIC SAR1; Short=CPSAR1; AltName: Full=Protein EMBRYO DEFECTIVE 269; AltName: Full=Protein EMBRYO DEFECTIVE 3138; Flags: Precursor	0
5.2	Vitvi05g01854	chr05	3407937	3408349	---NA---	0
5.2	Vitvi05g00336	chr05	3412402	3412998	---NA---	0
5.2	Vitvi05g00337	chr05	3423481	3426163	PERK4_ARATHRecName: Full=Proline-rich receptor-like protein kinase PERK4; AltName: Full=Proline-rich extensin-like receptor kinase 4; Short=AtPERK4	3.08451e-54
5.2	Vitvi05g01855	chr05	3427162	3427414	---NA---	0
5.2	Vitvi05g00338	chr05	3432488	3443151	TON2_ARATHRecName: Full=Probable serine/threonine-protein phosphatase 2A regulatory subunit B'' subunit TON2; AltName: Full=Protein EMBRYO DEFFECTIVE 40; AltName: Full=Protein GORDO; AltName: Full=Protein TONNEAU 2	0
5.2	Vitvi05g00339	chr05	3444396	3447025	TOPRS_MOUSERecName: Full=E3 ubiquitin-protein ligase Topors; AltName: Full=RING-type E3 ubiquitin transferase Topors; AltName: Full=SUMO1-protein E3 ligase Topors; AltName: Full=Topoisomerase I-binding RING finger protein; AltName: Full=Topoisomerase I-binding arginine/serine-rich protein; AltName: Full=Tumor suppressor p53-binding protein 3; Short=p53-binding protein 3; Short=p53BP3	6.42764e-19
5.2	Vitvi05g00340	chr05	3447671	3456769	APC7_ARATHRecName: Full=Anaphase-promoting complex subunit 7; AltName: Full=Cyclosome subunit 7	0
5.2	Vitvi05g00341	chr05	3456770	3469069	ACBP6_ORYSJRecName: Full=Acyl-CoA-binding domain-containing protein 6; Short=Acyl-CoA binding protein 6; Short=OsACBP6	1.98384e-76
5.2	Vitvi05g00342	chr05	3469943	3470577	GRXS2_ARATHRecName: Full=Monothiol glutaredoxin-S2; Short=AtGrxS2; AltName: Full=Protein ROXY 10	2.56321e-53
5.2	Vitvi05g00343	chr05	3474395	3475110	GRS10_ARATHRecName: Full=Monothiol glutaredoxin-S10; Short=AtGrxS10; AltName: Full=Protein ROXY 3	2.13174e-59
5.2	Vitvi05g00344	chr05	3485709	3493808	PBL27_ARATHRecName: Full=Serine/threonine-protein kinase PBL27; AltName: Full=PBS1-like protein 27; AltName: Full=Receptor-like cytoplasmic kinase PBL27	0
5.2	Vitvi05g00345	chr05	3494974	3504381	ISW2_ARATHRecName: Full=ISWI chromatin-remodeling complex ATPase CHR11; AltName: Full=ISW2-like; AltName: Full=Protein CHROMATIN REMODELING 11; AltName: Full=Sucrose nonfermenting protein 2 homolog	0
5.2	Vitvi05g00346	chr05	3509442	3516200	LIP_RHIMIRecName: Full=Lipase; AltName: Full=Triacylglycerol lipase; Flags: Precursor	8.40295e-27
5.2	Vitvi05g01856	chr05	3517368	3518471	---NA---	0
5.2	Vitvi05g00347	chr05	3518764	3526112	MIEL1_ARATHRecName: Full=E3 ubiquitin-protein ligase MIEL1; AltName: Full=MYB30-interacting E3 ligase 1; AltName: Full=Pirh2-like protein 1; Short=AtPILP1; AltName: Full=RING-type E3 ubiquitin transferase MIEL1	8.85567e-136
5.2	Vitvi05g00348	chr05	3528134	3536676	---NA---	0
5.2	Vitvi05g01857	chr05	3537180	3538124	BH013_ARATHRecName: Full=Transcription factor bHLH13; AltName: Full=Basic helix-loop-helix protein 13; Short=AtbHLH13; Short=bHLH 13; AltName: Full=Transcription factor EN 39; AltName: Full=bHLH transcription factor bHLH013	0.000143162
5.2	Vitvi05g00349	chr05	3539749	3541944	CSPL5_VITVIRecName: Full=CASP-like protein 1E2; Short=VvCASPL1E2	7.52411e-138
5.2	Vitvi05g01858	chr05	3549426	3551880	CSPL7_VITVIRecName: Full=CASP-like protein 1D1; Short=VvCASPL1D1	3.43593e-146
5.2	Vitvi05g00350	chr05	3554059	3555769	DCVR_CUCSARecName: Full=Divinyl chlorophyllide a 8-vinyl-reductase, chloroplastic; Flags: Precursor	0
5.2	Vitvi05g00351	chr05	3561645	3566387	DRB2_ORYSJRecName: Full=Double-stranded RNA-binding protein 2; AltName: Full=dsRNA-binding protein 2; AltName: Full=dsRNA-binding protein 3; Short=OsDRB3	8.24584e-108
5.2	Vitvi05g00352	chr05	3566626	3569589	SCONB_ARTOCRecName: Full=Probable E3 ubiquitin ligase complex SCF subunit sconB; AltName: Full=Sulfur controller B; AltName: Full=Sulfur metabolite repression control protein B	0.000704323
5.2	Vitvi05g00353	chr05	3570991	3573422	NOP5A_ARATHRecName: Full=Probable nucleolar protein 5-1; AltName: Full=MAR-binding NOP56/58 homolog 1; AltName: Full=NOP58-like protein F108; AltName: Full=Nucleolar protein 58-1	1.11595e-23
5.2	Vitvi05g01859	chr05	3573423	3574490	NOP5A_ARATHRecName: Full=Probable nucleolar protein 5-1; AltName: Full=MAR-binding NOP56/58 homolog 1; AltName: Full=NOP58-like protein F108; AltName: Full=Nucleolar protein 58-1	6.52835e-10
5.2	Vitvi05g00354	chr05	3584748	3590306	---NA---	0
5.2	Vitvi05g00355	chr05	3594848	3606323	Y1461_ARATHRecName: Full=Probable serine/threonine-protein kinase At1g54610	0
5.2	Vitvi05g01860	chr05	3607182	3608428	---NA---	0
5.2	Vitvi05g00356	chr05	3613969	3614165	---NA---	0
5.2	Vitvi05g00357	chr05	3615698	3618997	BAM9_ARATHRecName: Full=Inactive beta-amylase 9; AltName: Full=1,4-alpha-D-glucan maltohydrolase; AltName: Full=Inactive beta-amylase 3	0
5.2	Vitvi05g01861	chr05	3619413	3622407	---NA---	0
5.2	Vitvi05g01862	chr05	3626875	3630257	TLP6_ORYSJRecName: Full=Tubby-like F-box protein 6; Short=OsTLP6; AltName: Full=Tubby-like F-box protein 14; Short=OsTLP14	0
5.2	Vitvi05g00358	chr05	3635879	3657361	---NA---	0
5.2	Vitvi05g00359	chr05	3676918	3684123	NHX2_ARATHRecName: Full=Sodium/hydrogen exchanger 2; AltName: Full=Na(+)/H(+) exchanger 2; Short=NHE-2	0
5.2	Vitvi05g00360	chr05	3685011	3690592	VAP12_ARATHRecName: Full=Vesicle-associated protein 1-2; AltName: Full=Plant VAP homolog 12; Short=AtPVA12; AltName: Full=VAMP-associated protein 1-2; Contains: RecName: Full=Vesicle-associated protein 1-2, N-terminally processed	1.43056e-54
5.2	Vitvi05g00362	chr05	3702280	3705222	ACP1_CASGLRecName: Full=Acyl carrier protein 1, chloroplastic; Short=ACP 1; Flags: Precursor	1.57694e-60
5.2	Vitvi05g00363	chr05	3710357	3717746	RUK_ARATHRecName: Full=Serine/threonine-protein kinase RUNKEL; AltName: Full=Protein EMBRYO DEFECTIVE 3013; AltName: Full=Protein RUNKEL	0
5.2	Vitvi05g01863	chr05	3724906	3732021	SYD_ARATHRecName: Full=Chromatin structure-remodeling complex protein SYD; AltName: Full=ATP-dependent helicase SYD; AltName: Full=Protein CHROMATIN REMODELING 3; AltName: Full=Protein SPLAYED	6.46043e-62
5.2	Vitvi05g01864	chr05	3743447	3758663	SYD_ARATHRecName: Full=Chromatin structure-remodeling complex protein SYD; AltName: Full=ATP-dependent helicase SYD; AltName: Full=Protein CHROMATIN REMODELING 3; AltName: Full=Protein SPLAYED	0
5.2	Vitvi05g00364	chr05	3759520	3791485	DHQSD_ARATHRecName: Full=Bifunctional 3-dehydroquinate dehydratase/shikimate dehydrogenase, chloroplastic; Short=DHQ-SDH protein; AltName: Full=DHQase-SORase; AltName: Full=Protein EMBRYO DEFECTIVE 3004; Includes: RecName: Full=Dehydroquinate dehydratase; Short=DHQ; Includes: RecName: Full=Shikimate dehydrogenase; Short=SDH; Flags: Precursor	0
5.2	Vitvi05g00365	chr05	3793982	3795853	PP189_ARATHRecName: Full=Pentatricopeptide repeat-containing protein At2g36980, mitochondrial; Flags: Precursor	0
5.2	Vitvi05g00366	chr05	3805666	3808800	DNAJ_CAMLRRecName: Full=Chaperone protein DnaJ	5.99167e-11
5.2	Vitvi05g01865	chr05	3809149	3809532	---NA---	0
5.2	Vitvi05g00367	chr05	3811846	3819957	PAXI1_BOVINRecName: Full=PAX-interacting protein 1; AltName: Full=PAX transactivation activation domain-interacting protein	1.43255e-25
5.2	Vitvi05g00368	chr05	3820383	3827423	SUD1_ARATHRecName: Full=Probable E3 ubiquitin ligase SUD1; AltName: Full=Protein ECERIFERUM 9; AltName: Full=Protein SUPPRESSOR OF DRY2 DEFFECTS 1; Short=AtSUD1; AltName: Full=RING-type E3 ubiquitin transferase SUD1; AltName: Full=RING/U-box domain-containing protein	1.56427e-07
5.2	Vitvi05g00369	chr05	3830921	3835387	---NA---	0
5.2	Vitvi05g01866	chr05	3838328	3838420	---NA---	0
5.2	Vitvi05g00370	chr05	3842741	3844012	PER24_ARATHRecName: Full=Peroxidase 24; Short=Atperox P24; AltName: Full=ATP47; Flags: Precursor	2.69502e-118
5.2	Vitvi05g00371	chr05	3846143	3847569	PER24_ARATHRecName: Full=Peroxidase 24; Short=Atperox P24; AltName: Full=ATP47; Flags: Precursor	2.01183e-114
5.2	Vitvi05g01867	chr05	3849022	3849707	HIP19_ARATHRecName: Full=Heavy metal-associated isoprenylated plant protein 19; Short=AtHIP19; Flags: Precursor	8.67729e-21
5.2	Vitvi05g00372	chr05	3851144	3856210	DXS_CAPANRecName: Full=Probable 1-deoxy-D-xylulose-5-phosphate synthase, chloroplastic; Short=1-deoxyxylulose-5-phosphate synthase; Short=DXP synthase; Short=DXPS; AltName: Full=CapTKT2; Flags: Precursor	0
5.2	Vitvi05g00373	chr05	3864994	3869937	RL33_MAGSARecName: Full=50S ribosomal protein L33	2.69117e-21
5.2	Vitvi05g00374	chr05	3870612	3884302	NDA8B_ARATHRecName: Full=NADH dehydrogenase	2.18e-61
5.2	Vitvi05g00376	chr05	3884961	3896031	SPL7_ARATHRecName: Full=Squamosa promoter-binding-like protein 7	0
5.2	Vitvi05g00377	chr05	3900509	3904292	EDL16_ARATHRecName: Full=Sugar transporter ERD6-like 16	0
5.2	Vitvi05g00380	chr05	3916722	3917499	---NA---	0
5.2	Vitvi05g00381	chr05	3929490	3935675	RIHB_SHIBSRecName: Full=Putative pyrimidine-specific ribonucleoside hydrolase RihB; AltName: Full=Cytidine/uridine-specific hydrolase	4.04977e-11
5.2	Vitvi05g00382	chr05	3943242	3944488	AHP1_ARATHRecName: Full=Histidine-containing phosphotransfer protein 1	7.4612e-65
5.2	Vitvi05g00383	chr05	3947566	3955747	P4H4_ARATHRecName: Full=Probable prolyl 4-hydroxylase 4; Short=AtP4H4	3.32472e-161
5.2	Vitvi05g00384	chr05	3956954	3960217	RBK2_ARATHRecName: Full=Receptor-like cytosolic serine/threonine-protein kinase RBK2; AltName: Full=Protein ROP BINDING PROTEIN KINASES 2	4.07441e-167
5.2	Vitvi05g01868	chr05	3961035	3965333	Y4554_ARATHRecName: Full=Uncharacterized protein At4g15545	1.86238e-134
5.2	Vitvi05g01869	chr05	3968850	3972476	EDL16_ARATHRecName: Full=Sugar transporter ERD6-like 16	3.00401e-176
5.2	Vitvi05g01870	chr05	3978830	3984862	EDL16_ARATHRecName: Full=Sugar transporter ERD6-like 16	0
5.2	Vitvi05g01871	chr05	3991123	3992402	---NA---	0
5.2	Vitvi05g00385	chr05	3998871	3999712	DMP2_ARATHRecName: Full=Protein DMP2; Short=AtDMP2	1.82823e-85
5.2	Vitvi05g00386	chr05	3999860	4002803	---NA---	0
5.2	Vitvi05g01872	chr05	4003635	4007124	---NA---	0
5.2	Vitvi05g00387	chr05	4007203	4017521	PPDK_MESCRRecName: Full=Pyruvate, phosphate dikinase, chloroplastic; AltName: Full=Pyruvate, orthophosphate dikinase; Flags: Precursor	0
5.2	Vitvi05g00388	chr05	4019217	4024743	RF298_ARATHRecName: Full=Putative E3 ubiquitin-protein ligase RF298; AltName: Full=RING finger protein 298; AltName: Full=RING-type E3 ubiquitin transferase RF298	0
5.2	Vitvi05g00389	chr05	4030144	4031701	---NA---	0
5.2	Vitvi05g00390	chr05	4032109	4034144	MSRB5_ORYSJRecName: Full=Peptide methionine sulfoxide reductase B5; Short=OsMSRB5; AltName: Full=Peptide-methionine (R)-S-oxide reductase	2.58635e-83
5.2	Vitvi05g00391	chr05	4036841	4054034	SAC3B_ARATHRecName: Full=SAC3 family protein B	0
5.2	Vitvi05g00392	chr05	4055040	4060521	P2C35_ARATHRecName: Full=Probable protein phosphatase 2C 35; Short=AtPP2C35	0
5.2	Vitvi05g00393	chr05	4064577	4065684	DCAM4_ARATHRecName: Full=S-adenosylmethionine decarboxylase proenzyme 4; Short=AdoMetDC4; Contains: RecName: Full=S-adenosylmethionine decarboxylase 1 alpha chain; Contains: RecName: Full=S-adenosylmethionine decarboxylase 1 beta chain; AltName: Full=Protein BUSHY AND DWARF 2; Flags: Precursor	2.00944e-155
5.2	Vitvi05g00394	chr05	4071964	4073022	GATL4_ARATHRecName: Full=Probable galacturonosyltransferase-like 4; AltName: Full=Galactinol synthase 9; Short=AtGolS9; Short=GolS-9	0
5.2	Vitvi05g00395	chr05	4073023	4088056	AP5M_ARATHRecName: Full=AP-5 complex subunit mu; AltName: Full=Adaptor protein complex AP-5 subunit mu; AltName: Full=Adaptor protein-5 mu-adaptin; AltName: Full=Adaptor-related protein complex 5 subunit mu; AltName: Full=Mu5-adaptin	0
5.2	Vitvi05g00396	chr05	4088416	4095111	FBL4_ARATHRecName: Full=F-box/LRR-repeat protein 4; Short=AtFBL4	0
5.2	Vitvi05g00397	chr05	4097157	4111680	CB39L_HUMANRecName: Full=Calcium-binding protein 39-like; AltName: Full=Antigen MLAA-34; AltName: Full=MO25beta; AltName: Full=Mo25-like protein	2.82988e-70
5.2	Vitvi05g00398	chr05	4112049	4113802	BSDC1_DANRERecName: Full=BSD domain-containing protein 1	2.76194e-16
5.2	Vitvi05g00399	chr05	4115597	4117564	LFG5_ARATHRecName: Full=BI1-like protein; AltName: Full=Protein LIFEGUARD 5; Short=AtLFG5	7.0065e-124
5.2	Vitvi05g00400	chr05	4120739	4123744	PP393_ARATHRecName: Full=Pentatricopeptide repeat-containing protein At5g18950	4.41414e-154
5.2	Vitvi05g01873	chr05	4124621	4127071	FRS7_ARATHRecName: Full=Protein FAR1-RELATED SEQUENCE 7	0
5.2	Vitvi05g00401	chr05	4127138	4132568	AB12I_ARATHRecName: Full=Protein ABCI12, chloroplastic; AltName: Full=ABC transporter I family member 12; Short=ABC transporter ABCI.12; Short=AtABCI12; Flags: Precursor	5.16585e-162
5.2	Vitvi05g00402	chr05	4133130	4134534	PM19L_ORYSJRecName: Full=Membrane protein PM19L; AltName: Full=PM19-like protein 1; Short=OsPM19L1	2.34458e-19
5.2	Vitvi05g00403	chr05	4134945	4139311	GLNA4_PHAVURecName: Full=Glutamine synthetase leaf isozyme, chloroplastic; AltName: Full=Glutamate--ammonia ligase; AltName: Full=Isozyme delta; Flags: Precursor	0
5.2	Vitvi05g00404	chr05	4144861	4176431	YQKD_BACSURecName: Full=Uncharacterized protein YqkD	3.44943e-12
5.2	Vitvi05g00406	chr05	4177155	4180304	---NA---	0
5.2	Vitvi05g00407	chr05	4183267	4186353	GMK2_ORYSJRecName: Full=Guanylate kinase 2, chloroplastic/mitochondrial; Short=OsGKpm; AltName: Full=GMP kinase 2; AltName: Full=Protein VIRESCENT 2; Flags: Precursor	2.80603e-120
5.2	Vitvi05g00408	chr05	4194087	4204975	BPM2_ARATHRecName: Full=BTB/POZ and MATH domain-containing protein 2; AltName: Full=Protein BTB-POZ AND MATH DOMAIN 2; Short=AtBPM2	0
5.2	Vitvi05g00409	chr05	4205574	4216650	MPK16_ARATHRecName: Full=Mitogen-activated protein kinase 16; Short=AtMPK16; Short=MAP kinase 16	0
5.2	Vitvi05g00410	chr05	4221555	4226419	E134_MAIZERecName: Full=Endo-1,3;1,4-beta-D-glucanase; Flags: Precursor	1.86578e-41
5.2	Vitvi05g00411	chr05	4229334	4231360	E134_MAIZERecName: Full=Endo-1,3;1,4-beta-D-glucanase; Flags: Precursor	4.23236e-43
5.2	Vitvi05g00412	chr05	4233805	4240309	RIR2A_ARATHRecName: Full=Ribonucleoside-diphosphate reductase small chain A; AltName: Full=Ribonucleoside-diphosphate reductase R2A subunit; Short=AtRNR2; Short=Protein R2at; AltName: Full=Ribonucleotide reductase small subunit A	0
5.2	Vitvi05g00413	chr05	4243908	4260799	MD33A_ARATHRecName: Full=Mediator of RNA polymerase II transcription subunit 33A; AltName: Full=REF4-related 1 protein; AltName: Full=REF4-resembling 1 protein	0
5.2	Vitvi05g00416	chr05	4262620	4264704	PP394_ARATHRecName: Full=Pentatricopeptide repeat-containing protein At5g19020, mitochondrial; Flags: Precursor	0
5.2	Vitvi05g00417	chr05	4269394	4269639	---NA---	0
5.2	Vitvi05g00418	chr05	4280808	4282154	Y5902_ARATHRecName: Full=Uncharacterized protein At5g19025	3.01238e-69
5.2	Vitvi05g00419	chr05	4285090	4290269	SERC3_PONABRecName: Full=Serine incorporator 3	1.2726e-61
5.2	Vitvi05g00420	chr05	4297444	4305415	Y4424_ARATHRecName: Full=DUF21 domain-containing protein At4g14240; AltName: Full=CBS domain-containing protein CBSDUF1	0
5.2	Vitvi05g01874	chr05	4308420	4311474	RBG3_ARATHRecName: Full=Glycine-rich RNA-binding protein 3, mitochondrial; Short=AtGR-RBP3; AltName: Full=AtRBG3; AltName: Full=Mitochondrial RNA-binding protein 2a; Short=At-mRBP2a; AltName: Full=Organelle RRM domain-containing protein 3; Flags: Precursor	5.6075e-16
5.2	Vitvi05g00421	chr05	4315212	4317289	IPT5_ARATHRecName: Full=Adenylate isopentenyltransferase 5, chloroplastic; Short=AtIPT5; AltName: Full=Adenylate dimethylallyltransferase 5; AltName: Full=Cytokinin synthase 5; Flags: Precursor	3.11094e-121
5.2	Vitvi05g00422	chr05	4334208	4347479	YKM6_SCHPORecName: Full=UPF0613 protein PB24D3.06c	3.44934e-31
5.2	Vitvi05g00423	chr05	4355313	4357775	---NA---	0
5.2	Vitvi05g01875	chr05	4367923	4384254	Y305_SYNY3RecName: Full=TVP38/TMEM64 family membrane protein slr0305	3.39302e-38
5.2	Vitvi05g00424	chr05	4384932	4386553	---NA---	0
5.2	Vitvi05g00425	chr05	4388719	4407537	LUL4_ARATHRecName: Full=Probable E3 ubiquitin-protein ligase LUL4; AltName: Full=Probable RING-type E3 ubiquitin transferase LUL4; AltName: Full=Protein LOG2-LIKE UBIQUITIN LIGASE 4; AltName: Full=RING finger protein 208	3.39416e-118
5.2	Vitvi05g00426	chr05	4417494	4420322	HIP32_ARATHRecName: Full=Heavy metal-associated isoprenylated plant protein 32; Short=AtHIP32; Flags: Precursor	4.72286e-42
6.1	Vitvi06g01036	chr06	14205710	14209163	EIN3_ARATHRecName: Full=Protein ETHYLENE INSENSITIVE 3	0
6.1	Vitvi06g01038	chr06	14246809	14250594	---NA---	0
6.1	Vitvi06g01829	chr06	14256061	14257110	---NA---	0
6.1	Vitvi06g01830	chr06	14259300	14263579	LTPG2_ARATHRecName: Full=Non-specific lipid transfer protein GPI-anchored 2; Short=AtLTPG-2; Short=Protein LTP-GPI-ANCHORED 2; AltName: Full=Xylogen-like protein 5; Short=AtXYP5; Flags: Precursor	6.37538e-21
6.1	Vitvi06g01039	chr06	14266481	14277197	---NA---	0
6.1	Vitvi06g01831	chr06	14277647	14278515	POLR1_ARATHRecName: Full=Retrovirus-related Pol polyprotein from transposon RE1; AltName: Full=Retro element 1; Short=AtRE1; Includes: RecName: Full=Protease RE1; Includes: RecName: Full=Reverse transcriptase RE1; Includes: RecName: Full=Endonuclease RE1	4.12965e-20
6.1	Vitvi06g01040	chr06	14292027	14293380	---NA---	0
6.1	Vitvi06g01041	chr06	14299013	14299384	POLX_TOBACRecName: Full=Retrovirus-related Pol polyprotein from transposon TNT 1-94; Includes: RecName: Full=Protease; Includes: RecName: Full=Reverse transcriptase; Includes: RecName: Full=Endonuclease	7.2978e-06
6.1	Vitvi06g01042	chr06	14320908	14322189	---NA---	0
6.1	Vitvi06g01043	chr06	14339309	14340692	SDR1_ARATHRecName: Full=(+)-neomenthol dehydrogenase; AltName: Full=Menthone:neomenthol reductase; AltName: Full=Short-chain dehydrogenase/reductase 1; Short=AtSDR1	2.60554e-100
7.1	Vitvi07g01932	chr07	25281385	25281663	POL3_DROMERecName: Full=Retrovirus-related Pol polyprotein from transposon 17.6; Includes: RecName: Full=Protease; Includes: RecName: Full=Reverse transcriptase; Includes: RecName: Full=Endonuclease	1.05791e-12
7.1	Vitvi07g01933	chr07	25281731	25282761	M860_ARATHRecName: Full=Uncharacterized mitochondrial protein AtMg00860; AltName: Full=ORF158	5.5845e-28
7.1	Vitvi07g01934	chr07	25286950	25292821	AL3I1_ARATHRecName: Full=Aldehyde dehydrogenase family 3 member I1, chloroplastic; Short=AtALDH3; Short=Ath-ALDH3; Flags: Precursor	0
7.1	Vitvi07g01935	chr07	25306638	25307456	---NA---	0
7.1	Vitvi07g01936	chr07	25310419	25316582	---NA---	0
7.1	Vitvi07g01937	chr07	25318025	25334988	---NA---	0
7.1	Vitvi07g02709	chr07	25342775	25344098	POLR1_ARATHRecName: Full=Retrovirus-related Pol polyprotein from transposon RE1; AltName: Full=Retro element 1; Short=AtRE1; Includes: RecName: Full=Protease RE1; Includes: RecName: Full=Reverse transcriptase RE1; Includes: RecName: Full=Endonuclease RE1	1.36818e-23
7.1	Vitvi07g01940	chr07	25344340	25344976	---NA---	0
7.1	Vitvi07g01941	chr07	25346243	25356920	NRG2_ARATHRecName: Full=Nitrate regulatory gene2 protein; Short=NRG2 protein	7.59794e-28
7.1	Vitvi07g01942	chr07	25373135	25381166	PDI_RICCORecName: Full=Protein disulfide-isomerase; Short=PDI; Flags: Precursor	0
7.1	Vitvi07g01943	chr07	25393909	25394883	DOGL3_ARATHRecName: Full=Protein DOG1-like 3	1.05656e-39
7.1	Vitvi07g01944	chr07	25405658	25405888	---NA---	0
7.1	Vitvi07g01945	chr07	25405956	25407424	POLR2_ARATHRecName: Full=Retrovirus-related Pol polyprotein from transposon RE2; AltName: Full=Retro element 2; Short=AtRE2; Includes: RecName: Full=Protease RE2; Includes: RecName: Full=Reverse transcriptase RE2; Includes: RecName: Full=Endonuclease RE2	1.2332e-12
7.1	Vitvi07g01946	chr07	25408329	25423580	CDKE1_ORYSJRecName: Full=Cyclin-dependent kinase E-1; Short=CDKE;1	0
7.1	Vitvi07g01947	chr07	25435806	25459763	NDC1_ARATHRecName: Full=Alternative NAD(P)H-ubiquinone oxidoreductase C1, chloroplastic/mitochondrial; AltName: Full=Alternative NADH dehydrogenase NDC1; AltName: Full=Demethylphylloquinone reductase NDC1; AltName: Full=NADH:ubiquinone reductase (non-electrogenic) NDC1; Flags: Precursor	0
7.1	Vitvi07g01948	chr07	25472808	25484017	FAAH_ARATHRecName: Full=Fatty acid amide hydrolase; AltName: Full=N-acylethanolamine amidohydrolase	0
7.1	Vitvi07g01949	chr07	25498369	25507261	FPP_SOLLCRecName: Full=Filament-like plant protein; Short=LeFPP	2.02546e-180
7.1	Vitvi07g01950	chr07	25519780	25521929	RTNLA_ARATHRecName: Full=Reticulon-like protein B1; Short=AtRTNLB1; AltName: Full=VirB2-interacting protein 1	6.07126e-27
7.1	Vitvi07g01951	chr07	25538928	25539651	SAU32_ARATHRecName: Full=Auxin-responsive protein SAUR32; AltName: Full=Protein ABOLISHED APICAL HOOK MAINTENANCE 1; AltName: Full=Protein SMALL AUXIN UP RNA 32	6.23503e-18
7.1	Vitvi07g01952	chr07	25565460	25587909	Y3295_ARATHRecName: Full=CBS domain-containing protein CBSCBSPB3	0
7.1	Vitvi07g01954	chr07	25599826	25605654	KPL_ARATHRecName: Full=Protein KOKOPELLI	1.13284e-09
7.1	Vitvi07g02710	chr07	25610366	25611040	---NA---	0
7.1	Vitvi07g01955	chr07	25614353	25634173	Y4833_ARATHRecName: Full=Uncharacterized protein At4g08330, chloroplastic; Flags: Precursor	1.0782e-41
7.1	Vitvi07g01956	chr07	25635081	25655792	---NA---	0
7.1	Vitvi07g02711	chr07	25661668	25662198	---NA---	0
7.1	Vitvi07g01957	chr07	25669186	25671320	---NA---	0
7.1	Vitvi07g01958	chr07	25675407	25699380	GCP6_MOUSERecName: Full=Gamma-tubulin complex component 6; Short=GCP-6	2.60817e-21
7.1	Vitvi07g01959	chr07	25719637	25742704	MRS2F_ORYSJRecName: Full=Magnesium transporter MRS2-F	1.31231e-162
7.1	Vitvi07g02712	chr07	25751929	25754885	---NA---	0
7.1	Vitvi07g01961	chr07	25755028	25760689	DGK2_ARATHRecName: Full=Diacylglycerol kinase 2; Short=AtDGK2; Short=DAG kinase 2; AltName: Full=Diglyceride kinase 2; Short=DGK 2	0
7.1	Vitvi07g01962	chr07	25764947	25765174	---NA---	0
7.1	Vitvi07g01963	chr07	25776560	25776730	---NA---	0
7.2	Vitvi07g01981	chr07	26057789	26059934	AMT31_ORYSJRecName: Full=Ammonium transporter 3 member 1; Short=OsAMT3;1	0
7.2	Vitvi07g01982	chr07	26060567	26061149	RBL_FOUSPRecName: Full=Ribulose bisphosphate carboxylase large chain; Short=RuBisCO large subunit	3.12764e-35
7.2	Vitvi07g01983	chr07	26063119	26081278	OP10_MAIZERecName: Full=Protein OPAQUE10	7.60748e-62
7.2	Vitvi07g01984	chr07	26085594	26088836	YAE1_HUMANRecName: Full=Protein YAE1 homolog; AltName: Full=Yae1 domain-containing protein 1	5.02061e-09
7.2	Vitvi07g01985	chr07	26091167	26094976	PICBP_ARATHRecName: Full=Calmodulin binding protein PICBP; AltName: Full=Pathogen-induced CaM-binding protein	8.63236e-20
7.2	Vitvi07g01988	chr07	26116018	26142715	GUFP_VITVIRecName: Full=Translation factor GUF1 homolog, chloroplastic; AltName: Full=Elongation factor 4 homolog; Short=EF-4; AltName: Full=GTPase GUF1 homolog; AltName: Full=Ribosomal back-translocase; Flags: Precursor	0
7.2	Vitvi07g01989	chr07	26144150	26162439	MACP2_ARATHRecName: Full=MACPF domain-containing protein At4g24290	0
7.2	Vitvi07g01990	chr07	26171814	26174136	IGS1_PETHYRecName: Full=Isoeugenol synthase 1	5.36684e-170
7.2	Vitvi07g02716	chr07	26182294	26184486	IGS1_PETHYRecName: Full=Isoeugenol synthase 1	5.90783e-17
7.2	Vitvi07g02717	chr07	26184804	26190398	B3GT7_ARATHRecName: Full=Beta-1,3-galactosyltransferase 7	0
7.2	Vitvi07g01991	chr07	26196935	26223859	XRCC2_ARATHRecName: Full=DNA repair protein XRCC2 homolog; AltName: Full=X-ray repair cross-complementing protein 2 homolog; Short=AtXRCC2	1.03865e-108
7.2	Vitvi07g01992	chr07	26225321	26225608	---NA---	0
7.2	Vitvi07g01993	chr07	26231052	26235037	FBW2_ARATHRecName: Full=F-box protein FBW2; AltName: Full=SKP1-interacting partner 18	1.96245e-50
7.2	Vitvi07g01994	chr07	26237201	26238019	DTX43_ARATHRecName: Full=Protein DETOXIFICATION 43; Short=AtDTX43; AltName: Full=Multidrug and toxic compound extrusion protein 43; Short=MATE protein 43; AltName: Full=Protein FERRIC REDUCTASE DEFECTIVE 3; Short=AtFRD3; AltName: Full=Protein MANGANESE ACCUMULATOR 1	9.44594e-31
7.2	Vitvi07g01995	chr07	26245809	26249870	---NA---	0
8.1	Vitvi08g01050	chr08	13208946	13211623	IDD10_ARATHRecName: Full=Zinc finger protein JACKDAW; AltName: Full=ID1-like zinc finger protein 3; AltName: Full=Protein indeterminate-domain 10	3.64333e-124
8.1	Vitvi08g01051	chr08	13212747	13214686	---NA---	0
8.1	Vitvi08g01052	chr08	13224257	13225775	NAP2_SOLLCRecName: Full=NAC domain-containing protein 2; Short=SlNAP2	1.44873e-84
8.1	Vitvi08g01053	chr08	13239569	13251233	SYP71_ARATHRecName: Full=Syntaxin-71; Short=AtSYP71	1.90773e-158
8.1	Vitvi08g01054	chr08	13259395	13272455	MBR1_ARATHRecName: Full=E3 ubiquitin-protein ligase MBR1; AltName: Full=MED25-binding RING-H2 protein 1; AltName: Full=RING-H2 finger MBR1; AltName: Full=RING-type E3 ubiquitin transferase MBR1	2.51662e-35
8.1	Vitvi08g01055	chr08	13284456	13288355	MLO6_ARATHRecName: Full=MLO-like protein 6; Short=AtMlo6	0
8.1	Vitvi08g01056	chr08	13301054	13305500	MLO3_ARATHRecName: Full=MLO-like protein 3; Short=AtMlo3	0
8.1	Vitvi08g01057	chr08	13306895	13308137	---NA---	0
8.1	Vitvi08g01058	chr08	13311735	13313150	PER21_ARATHRecName: Full=Peroxidase 21; Short=Atperox P21; AltName: Full=ATP2a/ATP2b; AltName: Full=PRXR5; Flags: Precursor	7.92841e-173
8.1	Vitvi08g01059	chr08	13315169	13317366	LRK81_ARATHRecName: Full=L-type lectin-domain containing receptor kinase VIII.1; Short=LecRK-VIII.1; Flags: Precursor	0
8.1	Vitvi08g02161	chr08	13323751	13326563	S1FA1_ORYSJRecName: Full=DNA-binding protein S1FA1	2.9605e-16
8.1	Vitvi08g01060	chr08	13327461	13332616	CNR8_MAIZERecName: Full=Cell number regulator 8; AltName: Full=ZmCNR08	2.0609e-95
8.1	Vitvi08g02162	chr08	13354010	13355178	---NA---	0
8.1	Vitvi08g01061	chr08	13358018	13361560	---NA---	0
8.1	Vitvi08g01062	chr08	13362230	13368260	---NA---	0
8.1	Vitvi08g01063	chr08	13369607	13386639	LPPG_ARATHRecName: Full=Lipid phosphate phosphatase gamma; Short=AtLPPG; AltName: Full=Phosphatidic acid phosphatase gamma; AltName: Full=Plastidic phosphatidic acid phosphatase gamma	4.06469e-116
9.1	Vitvi09g01075	chr09	15037833	15038832	ADCK1_XENTRRecName: Full=Uncharacterized aarF domain-containing protein kinase 1; Flags: Precursor	8.18633e-10
9.1	Vitvi09g01076	chr09	15041353	15041726	PMTN_ARATHRecName: Full=Probable methyltransferase PMT23	1.39653e-22
9.1	Vitvi09g01077	chr09	15049704	15050582	RNHX1_ARATHRecName: Full=Putative ribonuclease H protein At1g65750	1.01167e-37
9.1	Vitvi09g01832	chr09	15053518	15054390	---NA---	0
9.1	Vitvi09g01833	chr09	15074429	15075787	---NA---	0
9.1	Vitvi09g01078	chr09	15086928	15087861	P4KA1_ARATHRecName: Full=Phosphatidylinositol 4-kinase alpha 1; Short=PI4-kinase alpha 1; Short=PtdIns-4-kinase alpha 1; AltName: Full=Phosphatidylinositol 4-OH kinase alpha1; Short=AtPI4Kalpha1; Short=PI-4Kalpha1	1.11701e-56
9.1	Vitvi09g01079	chr09	15089813	15090972	TRA1_DICDIRecName: Full=Probable transcription-associated protein 1	4.21685e-08
9.1	Vitvi09g01080	chr09	15102626	15103122	---NA---	0
9.1	Vitvi09g01081	chr09	15110970	15118941	---NA---	0
9.1	Vitvi09g01082	chr09	15125659	15125880	---NA---	0
9.1	Vitvi09g01083	chr09	15137958	15138110	---NA---	0
9.1	Vitvi09g01084	chr09	15142558	15143060	PAT1H_ARATHRecName: Full=Protein PAT1 homolog; Short=AtPAT1	6.09037e-19
9.1	Vitvi09g01085	chr09	15179064	15186988	---NA---	0
9.1	Vitvi09g01086	chr09	15206395	15207023	---NA---	0
9.1	Vitvi09g01834	chr09	15210997	15212176	---NA---	0
9.1	Vitvi09g01087	chr09	15212974	15216919	---NA---	0
9.1	Vitvi09g01835	chr09	15225181	15228392	NU3C_MORINRecName: Full=NAD(P)H-quinone oxidoreductase subunit 3, chloroplastic; AltName: Full=NAD(P)H dehydrogenase subunit 3; AltName: Full=NADH-plastoquinone oxidoreductase subunit 3	0.000299116
9.1	Vitvi09g01088	chr09	15234341	15234605	---NA---	0
9.1	Vitvi09g01836	chr09	15261892	15262137	AB7A_ARATHRecName: Full=ABC transporter A family member 7; Short=ABC transporter ABCA.7; Short=AtABCA7; AltName: Full=Probable ABC2 homolog 6	2.28893e-09
9.1	Vitvi09g01089	chr09	15262179	15265802	PP187_ARATHRecName: Full=Pentatricopeptide repeat-containing protein At2g36240	2.83852e-177
9.1	Vitvi09g01092	chr09	15269478	15269636	---NA---	0
9.1	Vitvi09g01837	chr09	15295827	15296086	---NA---	0
9.1	Vitvi09g01093	chr09	15305831	15306782	---NA---	0
9.1	Vitvi09g01094	chr09	15409356	15410016	POLR1_ARATHRecName: Full=Retrovirus-related Pol polyprotein from transposon RE1; AltName: Full=Retro element 1; Short=AtRE1; Includes: RecName: Full=Protease RE1; Includes: RecName: Full=Reverse transcriptase RE1; Includes: RecName: Full=Endonuclease RE1	9.34416e-11
9.1	Vitvi09g01095	chr09	15410084	15410546	POLR1_ARATHRecName: Full=Retrovirus-related Pol polyprotein from transposon RE1; AltName: Full=Retro element 1; Short=AtRE1; Includes: RecName: Full=Protease RE1; Includes: RecName: Full=Reverse transcriptase RE1; Includes: RecName: Full=Endonuclease RE1	2.43858e-14
9.1	Vitvi09g01096	chr09	15418356	15418583	---NA---	0
9.1	Vitvi09g01097	chr09	15418734	15418966	PP191_ARATHRecName: Full=Pentatricopeptide repeat-containing protein At2g37310	5.02039e-12
9.1	Vitvi09g01098	chr09	15436169	15437447	POLR2_ARATHRecName: Full=Retrovirus-related Pol polyprotein from transposon RE2; AltName: Full=Retro element 2; Short=AtRE2; Includes: RecName: Full=Protease RE2; Includes: RecName: Full=Reverse transcriptase RE2; Includes: RecName: Full=Endonuclease RE2	2.20233e-13
9.1	Vitvi09g01838	chr09	15437845	15442297	POL3_DROMERecName: Full=Retrovirus-related Pol polyprotein from transposon 17.6; Includes: RecName: Full=Protease; Includes: RecName: Full=Reverse transcriptase; Includes: RecName: Full=Endonuclease	2.57466e-78
9.1	Vitvi09g01099	chr09	15457339	15467789	---NA---	0
9.1	Vitvi09g01100	chr09	15487271	15504226	---NA---	0
9.1	Vitvi09g01101	chr09	15578460	15582870	YG31B_YEASTRecName: Full=Transposon Ty3-G Gag-Pol polyprotein; AltName: Full=Gag3-Pol3; AltName: Full=Transposon Ty3-1 TYA-TYB polyprotein; Contains: RecName: Full=Capsid protein; Short=CA; AltName: Full=p24; Contains: RecName: Full=Spacer peptide p3; Contains: RecName: Full=Nucleocapsid protein p11; Short=NC; Contains: RecName: Full=Ty3 protease; Short=PR; AltName: Full=p16; Contains: RecName: F…	9.01557e-152
9.1	Vitvi09g01102	chr09	15587908	15588066	COPIA_DROMERecName: Full=Copia protein; AltName: Full=Gag-int-pol protein; Contains: RecName: Full=Copia VLP protein; Contains: RecName: Full=Copia protease	2.65723e-06
9.1	Vitvi09g01103	chr09	15651244	15652352	POLR2_ARATHRecName: Full=Retrovirus-related Pol polyprotein from transposon RE2; AltName: Full=Retro element 2; Short=AtRE2; Includes: RecName: Full=Protease RE2; Includes: RecName: Full=Reverse transcriptase RE2; Includes: RecName: Full=Endonuclease RE2	1.1463e-12
9.1	Vitvi09g01104	chr09	15670632	15686225	---NA---	0
9.1	Vitvi09g01105	chr09	15686547	15714070	---NA---	0
9.1	Vitvi09g01106	chr09	15740081	15740673	TPS10_ARATHRecName: Full=Probable alpha,alpha-trehalose-phosphate synthase	1.40246e-26
9.1	Vitvi09g01107	chr09	15742090	15742235	---NA---	0
9.1	Vitvi09g01839	chr09	15825057	15827414	---NA---	0
9.1	Vitvi09g01108	chr09	15835976	15836728	POLX_TOBACRecName: Full=Retrovirus-related Pol polyprotein from transposon TNT 1-94; Includes: RecName: Full=Protease; Includes: RecName: Full=Reverse transcriptase; Includes: RecName: Full=Endonuclease	3.71606e-18
9.1	Vitvi09g01109	chr09	15841965	15842117	---NA---	0
9.1	Vitvi09g01110	chr09	15865665	15865847	---NA---	0
9.1	Vitvi09g01111	chr09	15872700	15873470	---NA---	0
9.1	Vitvi09g01112	chr09	15881548	15883810	---NA---	0
9.1	Vitvi09g01113	chr09	15903873	15910855	---NA---	0
9.1	Vitvi09g01114	chr09	15954003	15954164	---NA---	0
9.1	Vitvi09g01115	chr09	15976082	15976231	---NA---	0
9.1	Vitvi09g01116	chr09	16000783	16002591	GLPK_ARATHRecName: Full=Glycerol kinase; Short=Glycerokinase; AltName: Full=ATP:glycerol 3-phosphotransferase; AltName: Full=Protein GLYCEROL INSENSITIVE 1; AltName: Full=Protein NONHOST RESISTANCE TO P. S. PHASEOLICOLA 1	4.25823e-16
9.1	Vitvi09g01840	chr09	16021508	16023034	---NA---	0
9.1	Vitvi09g01117	chr09	16029491	16029652	---NA---	0
9.1	Vitvi09g01118	chr09	16029901	16030442	NU160_ARATHRecName: Full=Nuclear pore complex protein NUP160; Short=AtNUP160; AltName: Full=Nucleoporin 160; AltName: Full=Protein SUPPRESSOR OF AUXIN RESISTANCE 1	1.74615e-17
9.1	Vitvi09g01119	chr09	16035972	16036157	---NA---	0
9.1	Vitvi09g01120	chr09	16047704	16047976	POLX_TOBACRecName: Full=Retrovirus-related Pol polyprotein from transposon TNT 1-94; Includes: RecName: Full=Protease; Includes: RecName: Full=Reverse transcriptase; Includes: RecName: Full=Endonuclease	7.62993e-10
9.1	Vitvi09g01841	chr09	16055584	16055901	---NA---	0
9.1	Vitvi09g01842	chr09	16065322	16074051	---NA---	0
9.1	Vitvi09g01121	chr09	16088150	16088299	---NA---	0
9.1	Vitvi09g01122	chr09	16094275	16095835	WRK40_ARATHRecName: Full=Probable WRKY transcription factor 40; AltName: Full=WRKY DNA-binding protein 40	2.64553e-101
9.1	Vitvi09g01123	chr09	16096674	16101920	GUAA_HELHPRecName: Full=Probable GMP synthase	2.46091e-45
9.1	Vitvi09g01843	chr09	16111382	16111655	---NA---	0
9.1	Vitvi09g01124	chr09	16128192	16160933	PLMT_ARATHRecName: Full=Phosphatidyl-N-methylethanolamine N-methyltransferase; AltName: Full=Phospholipid methyltransferase; Short=PLMT	2.24966e-95
9.1	Vitvi09g01126	chr09	16161179	16164595	PNSB1_ARATHRecName: Full=Photosynthetic NDH subunit of subcomplex B 1, chloroplastic; Short=Protein PnsB1; AltName: Full=NAD(P)H DEHYDROGENASE SUBUNIT 48; AltName: Full=NDH-DEPENDENT CYCLIC ELECTRON FLOW 1; Flags: Precursor	0
9.1	Vitvi09g01127	chr09	16169584	16171633	HLS1L_ARATHRecName: Full=Probable N-acetyltransferase HLS1-like	1.39175e-132
9.1	Vitvi09g01129	chr09	16188269	16274290	AB13C_ARATHRecName: Full=ABC transporter C family member 13; Short=ABC transporter ABCC.13; Short=AtABCC13; AltName: Full=ATP-energized glutathione S-conjugate pump 11; AltName: Full=Glutathione S-conjugate-transporting ATPase 11; AltName: Full=Multidrug resistance-associated protein 11	0
9.1	Vitvi09g01844	chr09	16284430	16285146	---NA---	0
9.1	Vitvi09g01845	chr09	16318901	16319982	---NA---	0
9.1	Vitvi09g01846	chr09	16330821	16332728	---NA---	0
9.1	Vitvi09g01130	chr09	16347922	16352825	---NA---	0
9.1	Vitvi09g01131	chr09	16354814	16355014	---NA---	0
9.1	Vitvi09g01847	chr09	16374559	16378006	#N/A	#N/A
9.1	Vitvi09g01132	chr09	16384033	16384206	---NA---	0
9.1	Vitvi09g01133	chr09	16397315	16397467	---NA---	0
9.1	Vitvi09g01134	chr09	16399992	16408511	5FCLL_ARATHRecName: Full=5-formyltetrahydrofolate cyclo-ligase-like protein COG0212; AltName: Full=Protein CLUSTERS OF ORTHOLOGOUS GROUP 212; Flags: Precursor	5.23927e-11
9.1	Vitvi09g01135	chr09	16411904	16412353	CCL11_ARATHRecName: Full=Cyclin-L1-1; Short=CycL1;1; AltName: Full=Arginine-rich cyclin 1; Short=AtRCY1; AltName: Full=Protein MODIFIER OF SNC1 12	3.2526e-21
9.1	Vitvi09g01136	chr09	16416341	16416505	---NA---	0
9.1	Vitvi09g01137	chr09	16428267	16471503	LPA3_ARATHRecName: Full=Protein LOW PSII ACCUMULATION 3, chloroplastic; Flags: Precursor	0
9.1	Vitvi09g01141	chr09	16471964	16483484	CNGC8_ARATHRecName: Full=Putative cyclic nucleotide-gated ion channel 8; AltName: Full=Cyclic nucleotide- and calmodulin-regulated ion channel 8	0
9.1	Vitvi09g01142	chr09	16489857	16497034	---NA---	0
9.1	Vitvi09g01143	chr09	16508396	16516606	COA5_XENTRRecName: Full=Cytochrome c oxidase assembly factor 5	1.23088e-10
9.1	Vitvi09g01144	chr09	16522694	16525745	---NA---	0
9.1	Vitvi09g01145	chr09	16534242	16538161	RLP1_ARATHRecName: Full=Receptor-like protein 1; Short=AtRLP1; AltName: Full=Receptor of eMax; Flags: Precursor	7.51884e-168
9.1	Vitvi09g01146	chr09	16538893	16559382	RLP13_ARATHRecName: Full=Receptor-like protein 13; Short=AtRLP13; Flags: Precursor	1.84544e-53
9.1	Vitvi09g01147	chr09	16575826	16577669	---NA---	0
9.1	Vitvi09g01148	chr09	16604275	16604427	---NA---	0
9.1	Vitvi09g01149	chr09	16622545	16623214	---NA---	0
9.1	Vitvi09g01848	chr09	16640616	16641018	---NA---	0
9.1	Vitvi09g01150	chr09	16645998	16648822	KN14B_ARATHRecName: Full=Kinesin-like protein KIN-14B; AltName: Full=Kinesin CDKA-1-associated protein 2; AltName: Full=Kinesin-like protein KCA2; AltName: Full=Kinesin-like protein for actin-based chloroplast movement 2	3.97344e-36
9.1	Vitvi09g01151	chr09	16665926	16668949	DRL40_ARATHRecName: Full=Probable disease resistance protein At5g63020; AltName: Full=pNd11	0
9.1	Vitvi09g01849	chr09	16705248	16707574	---NA---	0
9.1	Vitvi09g01152	chr09	16713572	16714144	---NA---	0
9.1	Vitvi09g01153	chr09	16716927	16717805	Y1887_ARATHRecName: Full=Putative receptor-like protein kinase At1g80870	1.53187e-111
9.1	Vitvi09g01154	chr09	16727011	16727673	Y1887_ARATHRecName: Full=Putative receptor-like protein kinase At1g80870	8.63057e-39
9.1	Vitvi09g01155	chr09	16741106	16741957	LAML_ARATHRecName: Full=Lamin-like protein; Flags: Precursor	4.00207e-35
9.1	Vitvi09g01850	chr09	16753968	16756114	---NA---	0
9.1	Vitvi09g01156	chr09	16756673	16757283	---NA---	0
9.1	Vitvi09g01157	chr09	16765772	16779673	PP137_ARATHRecName: Full=Pentatricopeptide repeat-containing protein At1g80880, mitochondrial; Flags: Precursor	0
9.1	Vitvi09g01158	chr09	16786288	16792877	---NA---	0
9.1	Vitvi09g01159	chr09	16792929	16800648	MRS21_ARATHRecName: Full=Magnesium transporter MRS2-1; AltName: Full=Magnesium Transporter 2; Short=AtMGT2	7.70559e-98
9.1	Vitvi09g01160	chr09	16801763	16801988	POL_CSVMVRecName: Full=Putative enzymatic polyprotein; Includes: RecName: Full=Protease; Short=PR; Includes: RecName: Full=Reverse transcriptase; Short=RT; Includes: RecName: Full=Ribonuclease H	7.98307e-07
9.1	Vitvi09g01851	chr09	16807404	16810270	---NA---	0
9.1	Vitvi09g01161	chr09	16816401	16825954	MRS21_ARATHRecName: Full=Magnesium transporter MRS2-1; AltName: Full=Magnesium Transporter 2; Short=AtMGT2	0
9.1	Vitvi09g01852	chr09	16826771	16839620	COA5_XENTRRecName: Full=Cytochrome c oxidase assembly factor 5	1.44995e-10
9.1	Vitvi09g01162	chr09	16863094	16863270	---NA---	0
9.1	Vitvi09g01163	chr09	16864779	16867751	---NA---	0
9.1	Vitvi09g01164	chr09	16881860	16882935	DNAJ8_ARATHRecName: Full=Chaperone protein dnaJ 8, chloroplastic; Short=AtDjC8; Short=AtJ8; Flags: Precursor	1.59729e-47
9.1	Vitvi09g01165	chr09	16895062	16895660	POLR1_ARATHRecName: Full=Retrovirus-related Pol polyprotein from transposon RE1; AltName: Full=Retro element 1; Short=AtRE1; Includes: RecName: Full=Protease RE1; Includes: RecName: Full=Reverse transcriptase RE1; Includes: RecName: Full=Endonuclease RE1	5.82858e-46
9.1	Vitvi09g01166	chr09	16903716	16903907	---NA---	0
9.1	Vitvi09g01167	chr09	16915045	16922860	---NA---	0
9.1	Vitvi09g01168	chr09	16937757	16965761	CAS1_PANGIRecName: Full=Cycloartenol Synthase; Short=PgCAS; AltName: Full=Phytosterol synthase	0
9.1	Vitvi09g01169	chr09	16973418	17047143	TCD_SCHPORecName: Full=tRNA threonylcarbamoyladenosine dehydratase; AltName: Full=t(6)A37 dehydratase	6.77928e-57
9.1	Vitvi09g01171	chr09	17054728	17055332	---NA---	0
9.1	Vitvi09g01172	chr09	17062072	17062857	---NA---	0
9.1	Vitvi09g01173	chr09	17071292	17074074	---NA---	0
9.1	Vitvi09g01174	chr09	17074912	17089353	---NA---	0
9.1	Vitvi09g01175	chr09	17094665	17094856	MAIL2_ARATHRecName: Full=Protein MAIN-LIKE 2	3.12747e-05
9.1	Vitvi09g01853	chr09	17100847	17124562	ZN830_XENTRRecName: Full=Zinc finger protein 830; AltName: Full=Coiled-coil domain-containing protein 16	6.45494e-13
9.1	Vitvi09g01854	chr09	17127035	17135399	EIX2_SOLLCRecName: Full=Receptor-like protein EIX2; AltName: Full=EIX receptor 2; Flags: Precursor	1.24329e-169
9.1	Vitvi09g01855	chr09	17139939	17147264	---NA---	0
9.1	Vitvi09g01856	chr09	17149893	17154248	EIX1_SOLLCRecName: Full=Receptor-like protein EIX1; AltName: Full=EIX receptor 1; Flags: Precursor	1.20658e-144
9.1	Vitvi09g01857	chr09	17166200	17167638	---NA---	0
9.1	Vitvi09g01858	chr09	17182046	17182755	#N/A	#N/A
9.1	Vitvi09g01859	chr09	17190893	17197636	EIX2_SOLLCRecName: Full=Receptor-like protein EIX2; AltName: Full=EIX receptor 2; Flags: Precursor	7.88346e-69
9.1	Vitvi09g01860	chr09	17211181	17217566	---NA---	0
9.1	Vitvi09g01176	chr09	17221374	17227562	---NA---	0
9.1	Vitvi09g01861	chr09	17229270	17234934	EIX1_SOLLCRecName: Full=Receptor-like protein EIX1; AltName: Full=EIX receptor 1; Flags: Precursor	3.88021e-142
9.1	Vitvi09g01862	chr09	17247461	17249443	---NA---	0
9.1	Vitvi09g01177	chr09	17253443	17256624	---NA---	0
9.1	Vitvi09g01178	chr09	17264350	17269676	---NA---	0
9.1	Vitvi09g01863	chr09	17270359	17270534	---NA---	0
9.1	Vitvi09g01179	chr09	17273123	17273641	EIX2_SOLLCRecName: Full=Receptor-like protein EIX2; AltName: Full=EIX receptor 2; Flags: Precursor	9.36017e-26
9.1	Vitvi09g01180	chr09	17273834	17274591	RLP19_ARATHRecName: Full=Receptor-like protein 19; Short=AtRLP19; Flags: Precursor	2.44814e-33
9.1	Vitvi09g01864	chr09	17285272	17289502	#N/A	#N/A
9.1	Vitvi09g01865	chr09	17313783	17316419	#N/A	#N/A
9.1	Vitvi09g01181	chr09	17316695	17320826	EIX2_SOLLCRecName: Full=Receptor-like protein EIX2; AltName: Full=EIX receptor 2; Flags: Precursor	9.68762e-180
9.1	Vitvi09g01182	chr09	17321820	17322047	---NA---	0
9.1	Vitvi09g01866	chr09	17330181	17330859	---NA---	0
9.1	Vitvi09g01867	chr09	17337438	17351829	---NA---	0
9.1	Vitvi09g01183	chr09	17369544	17371725	EIX2_SOLLCRecName: Full=Receptor-like protein EIX2; AltName: Full=EIX receptor 2; Flags: Precursor	1.03795e-75
9.1	Vitvi09g01184	chr09	17381838	17393645	---NA---	0
9.1	Vitvi09g01868	chr09	17396134	17396412	YCF3_ARATHRecName: Full=Photosystem I assembly protein Ycf3	6.18197e-39
9.1	Vitvi09g01185	chr09	17409481	17409703	---NA---	0
9.1	Vitvi09g01186	chr09	17410022	17410285	RLP15_ARATHRecName: Full=Receptor-like protein 15; Short=AtRLP15; Flags: Precursor	8.48082e-07
9.1	Vitvi09g01187	chr09	17414496	17430530	RLP21_ARATHRecName: Full=Receptor like protein 21; Short=AtRLP21; Flags: Precursor	1.20674e-173
9.1	Vitvi09g01191	chr09	17432030	17432718	POLX_TOBACRecName: Full=Retrovirus-related Pol polyprotein from transposon TNT 1-94; Includes: RecName: Full=Protease; Includes: RecName: Full=Reverse transcriptase; Includes: RecName: Full=Endonuclease	1.12054e-20
9.1	Vitvi09g01192	chr09	17432848	17433102	POLX_TOBACRecName: Full=Retrovirus-related Pol polyprotein from transposon TNT 1-94; Includes: RecName: Full=Protease; Includes: RecName: Full=Reverse transcriptase; Includes: RecName: Full=Endonuclease	1.80418e-12
9.1	Vitvi09g01193	chr09	17435398	17438916	POLX_TOBACRecName: Full=Retrovirus-related Pol polyprotein from transposon TNT 1-94; Includes: RecName: Full=Protease; Includes: RecName: Full=Reverse transcriptase; Includes: RecName: Full=Endonuclease	7.056e-08
9.1	Vitvi09g01869	chr09	17443222	17447950	SDH6_ARATHRecName: Full=Succinate dehydrogenase subunit 6, mitochondrial	5.61387e-36
9.1	Vitvi09g01194	chr09	17448249	17448647	SYLM_ARATHRecName: Full=Leucine--tRNA ligase, chloroplastic/mitochondrial; AltName: Full=Leucyl-tRNA synthetase; Short=LeuRS; AltName: Full=Protein EMBRYO DEFECTIVE 2369; Flags: Precursor	9.13287e-60
9.1	Vitvi09g01870	chr09	17458476	17458758	AB1F_ARATHRecName: Full=ABC transporter F family member 1; Short=ABC transporter ABCF.1; Short=AtABCF1; AltName: Full=GCN20-type ATP-binding cassette protein GCN1	2.71619e-13
9.1	Vitvi09g01195	chr09	17476187	17479059	Y1794_CLOTERecName: Full=UPF0261 protein CTC_01794	6.49729e-28
9.1	Vitvi09g01871	chr09	17479941	17480852	---NA---	0
9.1	Vitvi09g01196	chr09	17482647	17483462	PDR1_PETHYRecName: Full=Pleiotropic drug resistance protein 1; AltName: Full=ABC transporter G family PDR1; AltName: Full=Strigolactone transporter	6.81872e-137
9.1	Vitvi09g01872	chr09	17484454	17485230	---NA---	0
9.1	Vitvi09g01197	chr09	17503162	17505425	Y1765_ARATHRecName: Full=Probable LRR receptor-like serine/threonine-protein kinase At1g07650; Flags: Precursor	1.99011e-22
9.1	Vitvi09g01873	chr09	17507568	17509789	---NA---	0
9.1	Vitvi09g01198	chr09	17519285	17519482	UBP21_ARATHRecName: Full=Ubiquitin carboxyl-terminal hydrolase 21; AltName: Full=Deubiquitinating enzyme 21; Short=AtUBP21; AltName: Full=Ubiquitin thioesterase 21; AltName: Full=Ubiquitin-specific-processing protease 21	9.13435e-21
9.1	Vitvi09g01199	chr09	17523151	17523935	---NA---	0
9.1	Vitvi09g01200	chr09	17524457	17524633	POLR1_ARATHRecName: Full=Retrovirus-related Pol polyprotein from transposon RE1; AltName: Full=Retro element 1; Short=AtRE1; Includes: RecName: Full=Protease RE1; Includes: RecName: Full=Reverse transcriptase RE1; Includes: RecName: Full=Endonuclease RE1	2.89582e-10
9.1	Vitvi09g01874	chr09	17534715	17539224	EIX2_SOLLCRecName: Full=Receptor-like protein EIX2; AltName: Full=EIX receptor 2; Flags: Precursor	1.17663e-173
9.1	Vitvi09g01201	chr09	17547992	17548237	COBL1_ORYSJRecName: Full=COBRA-like protein 1; AltName: Full=Protein BRITTLE CULM1-like 6; Flags: Precursor	5.42377e-08
9.1	Vitvi09g01875	chr09	17552147	17552642	LAC4_ARATHRecName: Full=Laccase-4; AltName: Full=Benzenediol:oxygen oxidoreductase 4; AltName: Full=Diphenol oxidase 4; AltName: Full=Protein IRREGULAR XYLEM 12; AltName: Full=Urishiol oxidase 4; Flags: Precursor	1.27087e-43
9.1	Vitvi09g01202	chr09	17552643	17553078	LAC4_ARATHRecName: Full=Laccase-4; AltName: Full=Benzenediol:oxygen oxidoreductase 4; AltName: Full=Diphenol oxidase 4; AltName: Full=Protein IRREGULAR XYLEM 12; AltName: Full=Urishiol oxidase 4; Flags: Precursor	1.13591e-49
9.1	Vitvi09g01876	chr09	17582028	17582291	---NA---	0
9.1	Vitvi09g01203	chr09	17593471	17593635	---NA---	0
9.1	Vitvi09g01204	chr09	17619294	17621282	---NA---	0
9.1	Vitvi09g01205	chr09	17628494	17629489	---NA---	0
9.1	Vitvi09g01206	chr09	17630406	17630754	AGD11_ARATHRecName: Full=Probable ADP-ribosylation factor GTPase-activating protein AGD11; Short=ARF GAP AGD11; AltName: Full=Protein ARF-GAP DOMAIN 11; Short=AtAGD11	3.40905e-05
9.1	Vitvi09g01877	chr09	17630973	17631296	---NA---	0
9.1	Vitvi09g01207	chr09	17633896	17634045	---NA---	0
9.1	Vitvi09g01208	chr09	17636971	17637144	---NA---	0
9.1	Vitvi09g01209	chr09	17650242	17656570	---NA---	0
9.1	Vitvi09g01878	chr09	17661752	17662534	---NA---	0
9.1	Vitvi09g01210	chr09	17676545	17680236	EIX2_SOLLCRecName: Full=Receptor-like protein EIX2; AltName: Full=EIX receptor 2; Flags: Precursor	5.0566e-173
9.1	Vitvi09g01211	chr09	17694866	17742370	ZN830_XENTRRecName: Full=Zinc finger protein 830; AltName: Full=Coiled-coil domain-containing protein 16	2.81391e-09
9.1	Vitvi09g01212	chr09	17750395	17750595	Y3148_ARATHRecName: Full=Probable leucine-rich repeat receptor-like serine/threonine-protein kinase At3g14840; Flags: Precursor	5.11623e-16
9.1	Vitvi09g01214	chr09	17754617	17766637	Y3475_ARATHRecName: Full=Probable LRR receptor-like serine/threonine-protein kinase At3g47570; Flags: Precursor	0
9.1	Vitvi09g01879	chr09	17772538	17774887	#N/A	#N/A
9.1	Vitvi09g01215	chr09	17778306	17779162	HSP80_SOLLCRecName: Full=Heat shock cognate protein 80	6.2398e-20
9.1	Vitvi09g01216	chr09	17779458	17780283	TBB4B_MESAURecName: Full=Tubulin beta-4B chain; AltName: Full=Tubulin beta-2C chain	2.45686e-53
9.1	Vitvi09g01217	chr09	17797683	17802404	EIX2_SOLLCRecName: Full=Receptor-like protein EIX2; AltName: Full=EIX receptor 2; Flags: Precursor	4.58024e-170
9.1	Vitvi09g01880	chr09	17810247	17810387	---NA---	0
9.1	Vitvi09g01218	chr09	17812311	17812641	AGD11_ARATHRecName: Full=Probable ADP-ribosylation factor GTPase-activating protein AGD11; Short=ARF GAP AGD11; AltName: Full=Protein ARF-GAP DOMAIN 11; Short=AtAGD11	0.000162735
9.1	Vitvi09g01881	chr09	17812881	17813204	---NA---	0
9.1	Vitvi09g01219	chr09	17823298	17828494	---NA---	0
9.1	Vitvi09g01220	chr09	17853020	17879915	P2C58_ORYSJRecName: Full=Probable protein phosphatase 2C 58; Short=OsPP2C58	1.46066e-135
9.1	Vitvi09g01223	chr09	17896106	17897193	POLR1_ARATHRecName: Full=Retrovirus-related Pol polyprotein from transposon RE1; AltName: Full=Retro element 1; Short=AtRE1; Includes: RecName: Full=Protease RE1; Includes: RecName: Full=Reverse transcriptase RE1; Includes: RecName: Full=Endonuclease RE1	4.8278e-22
9.1	Vitvi09g01882	chr09	17898816	17903025	---NA---	0
9.1	Vitvi09g01224	chr09	17905948	17906210	---NA---	0
9.1	Vitvi09g01883	chr09	17906812	17907895	---NA---	0
9.1	Vitvi09g01225	chr09	17908966	17932145	---NA---	0
9.1	Vitvi09g01884	chr09	17936663	17946427	---NA---	0
9.1	Vitvi09g01227	chr09	17951317	17962995	TTHL_ARATHRecName: Full=Uric acid degradation bifunctional protein TTL; AltName: Full=Transthyretin-like protein; Includes: RecName: Full=2-oxo-4-hydroxy-4-carboxy-5-ureidoimidazoline decarboxylase; Short=OHCU decarboxylase; Includes: RecName: Full=5-hydroxyisourate hydrolase; Short=HIU hydrolase; Short=HIUHase	2.517e-133
9.1	Vitvi09g01228	chr09	18023500	18023805	---NA---	0
9.1	Vitvi09g01229	chr09	18034906	18038216	HST_TOBACRecName: Full=Shikimate O-hydroxycinnamoyltransferase; AltName: Full=Hydroxycinnamoyl transferase; AltName: Full=Hydroxycinnamoyl-Coenzyme A shikimate/quinate hydroxycinnamoyltransferase	0
9.1	Vitvi09g01230	chr09	18047351	18053573	---NA---	0
9.1	Vitvi09g01231	chr09	18080689	18083884	Y2241_ARATHRecName: Full=Putative leucine-rich repeat receptor-like serine/threonine-protein kinase At2g24130; Flags: Precursor	0
9.1	Vitvi09g01232	chr09	18099811	18100145	---NA---	0
9.1	Vitvi09g01233	chr09	18105499	18107478	R144A_XENTRRecName: Full=Probable E3 ubiquitin-protein ligase RNF144A; AltName: Full=RING finger protein 144A	1.03446e-21
9.1	Vitvi09g01234	chr09	18112379	18113415	R144B_BOVINRecName: Full=E3 ubiquitin-protein ligase RNF144B; AltName: Full=RING finger protein 144B	1.92858e-07
9.1	Vitvi09g01235	chr09	18138012	18138218	---NA---	0
9.1	Vitvi09g01236	chr09	18140935	18143963	Y1686_ARATHRecName: Full=Uncharacterized membrane protein At1g16860	0
9.1	Vitvi09g01885	chr09	18159868	18160299	KASM_ARATHRecName: Full=3-oxoacyl-	7.32525e-10
9.1	Vitvi09g01237	chr09	18163874	18164321	Y5694_ARATHRecName: Full=Probably inactive leucine-rich repeat receptor-like protein kinase At5g06940; Flags: Precursor	1.27661e-18
9.1	Vitvi09g01238	chr09	18173170	18224574	RCA_ORYSJRecName: Full=Ribulose bisphosphate carboxylase/oxygenase activase, chloroplastic; Short=RA; Short=RuBisCO activase; Flags: Precursor	8.56231e-115
9.1	Vitvi09g01239	chr09	18239358	18241593	#N/A	#N/A
9.1	Vitvi09g01240	chr09	18245218	18245445	---NA---	0
9.1	Vitvi09g01241	chr09	18255145	18255294	---NA---	0
9.1	Vitvi09g01242	chr09	18257664	18257930	---NA---	0
9.1	Vitvi09g01243	chr09	18265903	18267105	---NA---	0
9.1	Vitvi09g01886	chr09	18284173	18284391	---NA---	0
9.1	Vitvi09g01244	chr09	18292136	18293074	FLA14_ARATHRecName: Full=Fasciclin-like arabinogalactan protein 14; Flags: Precursor	7.346e-55
9.1	Vitvi09g01887	chr09	18312379	18321364	CER3_ARATHRecName: Full=Very-long-chain aldehyde decarbonylase CER3; AltName: Full=Protein ECERIFERUM 3; AltName: Full=Protein FACELESS POLLEN 1; AltName: Full=Protein WAX2; AltName: Full=Protein YORE-YORE	0
9.1	Vitvi09g01888	chr09	18321970	18328205	---NA---	0
9.1	Vitvi09g01889	chr09	18329511	18338253	CER3_ARATHRecName: Full=Very-long-chain aldehyde decarbonylase CER3; AltName: Full=Protein ECERIFERUM 3; AltName: Full=Protein FACELESS POLLEN 1; AltName: Full=Protein WAX2; AltName: Full=Protein YORE-YORE	0
9.1	Vitvi09g01245	chr09	18345656	18345805	---NA---	0
9.1	Vitvi09g01246	chr09	18375661	18410750	FRAY2_DICDIRecName: Full=Serine/threonine-protein kinase fray2; AltName: Full=STE20-like kinase fray2	4.93856e-111
9.1	Vitvi09g01247	chr09	18434543	18435079	---NA---	0
9.1	Vitvi09g01248	chr09	18439422	18439601	---NA---	0
9.1	Vitvi09g01249	chr09	18456898	18458083	---NA---	0
9.1	Vitvi09g01250	chr09	18462300	18484694	RD23B_ARATHRecName: Full=Ubiquitin receptor RAD23b; Short=AtRAD23b; AltName: Full=Putative DNA repair protein RAD23-1; AltName: Full=RAD23-like protein 1; Short=AtRAD23-1	0
9.1	Vitvi09g01890	chr09	18485334	18486402	---NA---	0
9.1	Vitvi09g01251	chr09	18486403	18495984	SERIC_NEMVERecName: Full=Probable serine incorporator	2.37514e-58
9.1	Vitvi09g01891	chr09	18498492	18500270	---NA---	0
9.1	Vitvi09g01252	chr09	18500745	18501519	PLP2_ORYSJRecName: Full=Patatin-like protein 2; Short=OsPLP2	4.4569e-07
9.1	Vitvi09g01892	chr09	18503190	18505665	Y3475_ARATHRecName: Full=Probable LRR receptor-like serine/threonine-protein kinase At3g47570; Flags: Precursor	3.43894e-155
9.1	Vitvi09g01893	chr09	18513717	18530111	Y3475_ARATHRecName: Full=Probable LRR receptor-like serine/threonine-protein kinase At3g47570; Flags: Precursor	2.84197e-166
9.1	Vitvi09g01253	chr09	18538279	18551588	EMS1_ARATHRecName: Full=Leucine-rich repeat receptor protein kinase EMS1; AltName: Full=Protein EXCESS MICROSPOROCYTES 1; AltName: Full=Protein EXTRA SPOROGENOUS CELLS; Flags: Precursor	5.33699e-68
9.1	Vitvi09g01254	chr09	18566648	18567380	BRI1_SOLLCRecName: Full=Brassinosteroid LRR receptor kinase; AltName: Full=Altered brassinolide sensitivity 1; AltName: Full=Systemin receptor SR160; AltName: Full=tBRI1; Flags: Precursor	1.5124e-28
9.1	Vitvi09g01894	chr09	18581129	18582212	---NA---	0
9.1	Vitvi09g01895	chr09	18596682	18599036	ACMAT_VITLARecName: Full=Methanol O-anthraniloyltransferase; AltName: Full=Anthraniloyl-CoA:methanol acyltransferase; AltName: Full=Benzyl alcohol O-benzoyltransferase	0
9.1	Vitvi09g01896	chr09	18613822	18618978	---NA---	0
9.1	Vitvi09g01897	chr09	18621684	18621818	---NA---	0
9.1	Vitvi09g01255	chr09	18621828	18622121	RGA4_SOLBURecName: Full=Putative disease resistance protein RGA4; AltName: Full=RGA4-blb	4.10357e-12
9.1	Vitvi09g01256	chr09	18626321	18631265	R13L1_ARATHRecName: Full=Putative disease resistance RPP13-like protein 1	0
9.1	Vitvi09g01257	chr09	18640279	18641233	---NA---	0
9.1	Vitvi09g01898	chr09	18660479	18669110	#N/A	#N/A
9.1	Vitvi09g01899	chr09	18670140	18672459	#N/A	#N/A
9.1	Vitvi09g01258	chr09	18686636	18687173	---NA---	0
9.1	Vitvi09g01900	chr09	18700353	18703429	---NA---	0
9.1	Vitvi09g01259	chr09	18705807	18706047	---NA---	0
9.1	Vitvi09g01260	chr09	18710125	18716087	TGS1_RATRecName: Full=Trimethylguanosine synthase; AltName: Full=Nuclear receptor coactivator 6-interacting protein; AltName: Full=PRIP-interacting protein with methyltransferase motif; Short=PIMT; Short=PIPMT	3.67741e-68
9.1	Vitvi09g01901	chr09	18721028	18721456	---NA---	0
9.1	Vitvi09g01902	chr09	18726316	18728272	---NA---	0
9.1	Vitvi09g01903	chr09	18729892	18730482	SYT3_ARATHRecName: Full=Synaptotagmin-3; AltName: Full=NTMC2T1.3; AltName: Full=Synaptotagmin C	5.33999e-38
9.1	Vitvi09g01261	chr09	18734537	18737226	KN14I_ARATHRecName: Full=Kinesin-like protein KIN-14I	5.42409e-28
9.1	Vitvi09g01262	chr09	18744638	18788415	NUDT3_ARATHRecName: Full=Nudix hydrolase 3; Short=AtNUDT3	0
9.1	Vitvi09g01263	chr09	18797858	18803042	---NA---	0
9.1	Vitvi09g01264	chr09	18812601	18812974	---NA---	0
9.1	Vitvi09g01265	chr09	18813913	18854914	VP53A_ARATHRecName: Full=Vacuolar protein sorting-associated protein 53 A; Short=AtVPS53; AltName: Full=Protein HEAT-INTOLERANT 1	0
9.1	Vitvi09g01266	chr09	18883719	18888666	TLP8_ARATHRecName: Full=Tubby-like protein 8; Short=AtTLP8	1.82091e-157
9.1	Vitvi09g01267	chr09	18918613	18921547	---NA---	0
9.1	Vitvi09g01268	chr09	18937616	18937768	---NA---	0
9.1	Vitvi09g01269	chr09	18937936	18941364	AP2L1_ARATHRecName: Full=AP2-like ethylene-responsive transcription factor At1g16060	3.1434e-119
9.1	Vitvi09g01270	chr09	18953910	18954059	---NA---	0
9.1	Vitvi09g01271	chr09	18966226	18972923	FBT3_ARATHRecName: Full=Probable folate-biopterin transporter 3	0
9.1	Vitvi09g01272	chr09	18973379	18975227	ASPA_ARATHRecName: Full=Aspartyl protease family protein At5g10770; Flags: Precursor	3.41804e-95
9.1	Vitvi09g01273	chr09	18991911	19000180	---NA---	0
9.1	Vitvi09g01904	chr09	19000560	19000948	---NA---	0
9.1	Vitvi09g01274	chr09	19001253	19005083	HDR1_ORYSJRecName: Full=Protein HEADING DATE REPRESSOR 1	2.45937e-67
9.1	Vitvi09g01275	chr09	19020064	19038654	RBM42_BOVINRecName: Full=RNA-binding protein 42; AltName: Full=RNA-binding motif protein 42	1.59832e-49
9.1	Vitvi09g01276	chr09	19047184	19053838	---NA---	0
9.1	Vitvi09g01277	chr09	19054758	19057618	---NA---	0
9.1	Vitvi09g01905	chr09	19070829	19085388	---NA---	0
9.1	Vitvi09g01278	chr09	19086488	19092578	PIGF_HUMANRecName: Full=Phosphatidylinositol-glycan biosynthesis class F protein; Short=PIG-F; AltName: Full=GPI11 homolog	1.51593e-18
9.1	Vitvi09g01906	chr09	19114213	19117043	POLR2_ARATHRecName: Full=Retrovirus-related Pol polyprotein from transposon RE2; AltName: Full=Retro element 2; Short=AtRE2; Includes: RecName: Full=Protease RE2; Includes: RecName: Full=Reverse transcriptase RE2; Includes: RecName: Full=Endonuclease RE2	3.85595e-60
9.1	Vitvi09g01279	chr09	19131077	19131421	R13A2_ARATHRecName: Full=60S ribosomal protein L13a-2	4.47053e-16
9.1	Vitvi09g01907	chr09	19131953	19140584	POLR1_ARATHRecName: Full=Retrovirus-related Pol polyprotein from transposon RE1; AltName: Full=Retro element 1; Short=AtRE1; Includes: RecName: Full=Protease RE1; Includes: RecName: Full=Reverse transcriptase RE1; Includes: RecName: Full=Endonuclease RE1	1.2243e-100
9.1	Vitvi09g01280	chr09	19142767	19147865	ACR11_ARATHRecName: Full=ACT domain-containing protein ACR11; AltName: Full=Protein ACT DOMAIN REPEATS 11; Flags: Precursor	2.1428e-139
9.1	Vitvi09g01281	chr09	19147964	19149249	YIPF6_DICDIRecName: Full=Protein YIPF6 homolog	5.71186e-34
9.1	Vitvi09g01282	chr09	19158477	19159799	PPA1_SOLLCRecName: Full=Acid phosphatase 1; AltName: Full=Apase-1(1); Flags: Precursor	3.83322e-83
9.1	Vitvi09g01283	chr09	19173282	19173530	POLR2_ARATHRecName: Full=Retrovirus-related Pol polyprotein from transposon RE2; AltName: Full=Retro element 2; Short=AtRE2; Includes: RecName: Full=Protease RE2; Includes: RecName: Full=Reverse transcriptase RE2; Includes: RecName: Full=Endonuclease RE2	2.41914e-12
9.1	Vitvi09g01284	chr09	19190823	19191268	---NA---	0
9.1	Vitvi09g01285	chr09	19215792	19216251	SKIP8_ARATHRecName: Full=F-box protein SKIP8; AltName: Full=SKP1-interacting partner 8	4.06521e-28
9.1	Vitvi09g01286	chr09	19221295	19226998	---NA---	0
9.1	Vitvi09g01287	chr09	19257820	19263704	M2K5_ARATHRecName: Full=Mitogen-activated protein kinase kinase 5; Short=AtMAP2Kalpha; Short=AtMEK5; Short=AtMKK5; Short=MAP kinase kinase 5	7.5405e-168
9.1	Vitvi09g01908	chr09	19274566	19276668	POL2_DROMERecName: Full=Retrovirus-related Pol polyprotein from transposon 297; Includes: RecName: Full=Protease; Includes: RecName: Full=Reverse transcriptase; Includes: RecName: Full=Endonuclease	7.83371e-12
9.1	Vitvi09g01909	chr09	19304719	19305945	---NA---	0
9.1	Vitvi09g01288	chr09	19307516	19307987	---NA---	0
9.1	Vitvi09g01289	chr09	19308376	19308537	EXP10_ORYSJRecName: Full=Expansin-A10; AltName: Full=Alpha-expansin-10; AltName: Full=OsEXP10; AltName: Full=OsEXPA10; AltName: Full=OsaEXPa1.28; Flags: Precursor	1.41024e-19
9.1	Vitvi09g01290	chr09	19308733	19312092	---NA---	0
9.1	Vitvi09g01291	chr09	19317138	19330299	CAX2_ORYSJRecName: Full=Vacuolar cation/proton exchanger 2; AltName: Full=Ca(2+)/H(+) exchanger 2; AltName: Full=OsCAX2	0
9.1	Vitvi09g01292	chr09	19339674	19339862	---NA---	0
9.1	Vitvi09g01910	chr09	19354200	19355060	HMGYA_ARATHRecName: Full=HMG-Y-related protein A; Short=AtHMGA; AltName: Full=High mobility group A protein	1.13324e-28
9.1	Vitvi09g01293	chr09	19357263	19364731	---NA---	0
9.1	Vitvi09g01294	chr09	19365041	19383216	---NA---	0
9.1	Vitvi09g01295	chr09	19409284	19409660	---NA---	0
9.1	Vitvi09g01296	chr09	19460679	19460939	---NA---	0
9.1	Vitvi09g01911	chr09	19461163	19469364	---NA---	0
9.1	Vitvi09g01297	chr09	19476883	19482728	SERA2_ARATHRecName: Full=D-3-phosphoglycerate dehydrogenase 2, chloroplastic; Short=PGDH; Flags: Precursor	0
9.1	Vitvi09g01298	chr09	19484817	19499430	SCW1_SCHPORecName: Full=Cell wall integrity protein scw1; AltName: Full=Strong cell wall protein 1	1.93755e-16
9.1	Vitvi09g01299	chr09	19502868	19507674	RPK1_IPONIRecName: Full=Receptor-like protein kinase; Flags: Precursor	0
9.1	Vitvi09g01912	chr09	19509028	19510254	---NA---	0
9.1	Vitvi09g01300	chr09	19510686	19521576	EX84B_ARATHRecName: Full=Exocyst complex component EXO84B; Short=AtExo80b	0
9.1	Vitvi09g01913	chr09	19525501	19533439	ATP5E_ARATHRecName: Full=ATP synthase subunit epsilon, mitochondrial; Short=ATPase subunit epsilon	2.61839e-39
9.1	Vitvi09g01301	chr09	19536434	19551718	ODPA_SOLTURecName: Full=Pyruvate dehydrogenase E1 component subunit alpha, mitochondrial; Short=PDHE1-A; Flags: Precursor	0
9.1	Vitvi09g01302	chr09	19557996	19561872	CSLC5_ARATHRecName: Full=Probable xyloglucan glycosyltransferase 5; AltName: Full=Cellulose synthase-like protein C5; Short=AtCslC5	0
9.1	Vitvi09g01303	chr09	19568948	19579116	---NA---	0
9.1	Vitvi09g01304	chr09	19580391	19587903	GLUBP_ARATHRecName: Full=Glutamyl-tRNA reductase-binding protein, chloroplastic; Short=AtGluTRBP; Short=GluTR-binding protein; AltName: Full=Protein PROTON GRADIENT REGULATION 7; Flags: Precursor	1.81003e-133
9.1	Vitvi09g01914	chr09	19588445	19589556	---NA---	0
9.1	Vitvi09g01915	chr09	19592916	19602078	SCGT_TOBACRecName: Full=Scopoletin glucosyltransferase; AltName: Full=Phenylpropanoid:glucosyltransferase 1	2.92827e-100
9.1	Vitvi09g01916	chr09	19596877	19598009	U90A1_ARATHRecName: Full=UDP-glycosyltransferase 90A1	1.88056e-36
9.1	Vitvi09g01305	chr09	19603460	19605352	U90A1_ARATHRecName: Full=UDP-glycosyltransferase 90A1	3.89669e-100
9.1	Vitvi09g01306	chr09	19605437	19623393	ASIL2_ARATHRecName: Full=Trihelix transcription factor ASIL2; AltName: Full=6B-interacting protein 1-like 2; AltName: Full=Trihelix DNA-binding protein ASIL2	6.76966e-11
9.1	Vitvi09g01307	chr09	19633633	19635659	E70A1_ARATHRecName: Full=Exocyst complex component EXO70A1; Short=AtExo70a1; AltName: Full=Exocyst subunit Exo70 family protein A1	1.83889e-59
9.1	Vitvi09g01308	chr09	19661042	19661491	---NA---	0
9.1	Vitvi09g01309	chr09	19662708	19664319	NC100_ARATHRecName: Full=NAC domain-containing protein 100; Short=ANAC100; Short=AtNAC5	7.43818e-39
9.1	Vitvi09g01917	chr09	19665642	19665837	---NA---	0
9.1	Vitvi09g01310	chr09	19674807	19676813	E70A1_ARATHRecName: Full=Exocyst complex component EXO70A1; Short=AtExo70a1; AltName: Full=Exocyst subunit Exo70 family protein A1	1.71174e-51
9.1	Vitvi09g01311	chr09	19714630	19714991	POLR2_ARATHRecName: Full=Retrovirus-related Pol polyprotein from transposon RE2; AltName: Full=Retro element 2; Short=AtRE2; Includes: RecName: Full=Protease RE2; Includes: RecName: Full=Reverse transcriptase RE2; Includes: RecName: Full=Endonuclease RE2	2.18806e-07
9.1	Vitvi09g01312	chr09	19730287	19730999	PP191_ARATHRecName: Full=Pentatricopeptide repeat-containing protein At2g37310	3.05503e-16
9.1	Vitvi09g01313	chr09	19733533	19734153	M3K17_ARATHRecName: Full=Mitogen-activated protein kinase kinase kinase 17	3.21985e-09
9.1	Vitvi09g01918	chr09	19788157	19790529	STP8_ARATHRecName: Full=Sugar transport protein 8; AltName: Full=Hexose transporter 8	0
9.1	Vitvi09g01919	chr09	19793709	19794579	MKKA_DICDIRecName: Full=Mitogen-activated protein kinase kinase kinase A; AltName: Full=MAPK/ERK kinase 1; Short=MEK kinase 1; Short=MEKK 1; AltName: Full=MAPK/ERK kinase A; Short=MEK kinase A; Short=MEKK A; Short=MEKKalpha	3.79785e-09
9.1	Vitvi09g01920	chr09	19816713	19818931	POLR1_ARATHRecName: Full=Retrovirus-related Pol polyprotein from transposon RE1; AltName: Full=Retro element 1; Short=AtRE1; Includes: RecName: Full=Protease RE1; Includes: RecName: Full=Reverse transcriptase RE1; Includes: RecName: Full=Endonuclease RE1	5.13578e-15
9.1	Vitvi09g01921	chr09	19874439	19875060	---NA---	0
9.1	Vitvi09g01314	chr09	19877495	19887205	COPB1_ARATHRecName: Full=Coatomer subunit beta-1; AltName: Full=Beta-coat protein 1; Short=Beta-COP 1	0
9.1	Vitvi09g01315	chr09	19892769	19892927	---NA---	0
9.1	Vitvi09g01922	chr09	19919381	19919790	---NA---	0
9.1	Vitvi09g01923	chr09	19937874	19938718	POLR1_ARATHRecName: Full=Retrovirus-related Pol polyprotein from transposon RE1; AltName: Full=Retro element 1; Short=AtRE1; Includes: RecName: Full=Protease RE1; Includes: RecName: Full=Reverse transcriptase RE1; Includes: RecName: Full=Endonuclease RE1	6.92694e-27
9.1	Vitvi09g01316	chr09	19944577	19956859	EDA30_ARATHRecName: Full=Protein EMBRYO SAC DEVELOPMENT ARREST 30; AltName: Full=O-fucosyltransferase 22; Short=O-FucT-22; AltName: Full=O-fucosyltransferase family protein; AltName: Full=Protein TUBE GROWTH DEFECTIVE 1	0
9.1	Vitvi09g01924	chr09	20020059	20021066	ANL2_ARATHRecName: Full=Homeobox-leucine zipper protein ANTHOCYANINLESS 2; AltName: Full=HD-ZIP protein ANL2; AltName: Full=Homeodomain protein AHDP; AltName: Full=Homeodomain transcription factor ANL2	3.67414e-29
9.1	Vitvi09g01317	chr09	20041848	20046470	MSR1_ARATHRecName: Full=Protein MANNAN SYNTHESIS-RELATED 1; Short=AtMSR1; AltName: Full=O-fucosyltransferase 25; Short=O-FucT-25; AltName: Full=O-fucosyltransferase family protein	0
9.1	Vitvi09g01318	chr09	20048850	20049512	POLR1_ARATHRecName: Full=Retrovirus-related Pol polyprotein from transposon RE1; AltName: Full=Retro element 1; Short=AtRE1; Includes: RecName: Full=Protease RE1; Includes: RecName: Full=Reverse transcriptase RE1; Includes: RecName: Full=Endonuclease RE1	4.03095e-21
9.1	Vitvi09g01319	chr09	20049567	20049836	POLR1_ARATHRecName: Full=Retrovirus-related Pol polyprotein from transposon RE1; AltName: Full=Retro element 1; Short=AtRE1; Includes: RecName: Full=Protease RE1; Includes: RecName: Full=Reverse transcriptase RE1; Includes: RecName: Full=Endonuclease RE1	1.44085e-13
9.1	Vitvi09g01925	chr09	20055526	20056102	---NA---	0
9.1	Vitvi09g01320	chr09	20056192	20128171	ACA9_ARATHRecName: Full=Calcium-transporting ATPase 9, plasma membrane-type; AltName: Full=Ca(2+)-ATPase isoform 9	0
9.1	Vitvi09g01926	chr09	20157256	20158923	---NA---	0
9.1	Vitvi09g01323	chr09	20161075	20161433	---NA---	0
9.1	Vitvi09g01927	chr09	20163247	20165468	RL74_ARATHRecName: Full=60S ribosomal protein L7-4	3.77464e-153
9.1	Vitvi09g01928	chr09	20171313	20179897	EIX1_SOLLCRecName: Full=Receptor-like protein EIX1; AltName: Full=EIX receptor 1; Flags: Precursor	4.84356e-129
9.1	Vitvi09g01929	chr09	20186838	20187254	---NA---	0
9.1	Vitvi09g01930	chr09	20189000	20216811	RL74_ARATHRecName: Full=60S ribosomal protein L7-4	8.97591e-80
9.1	Vitvi09g01931	chr09	20222898	20225480	RLP1_ARATHRecName: Full=Receptor-like protein 1; Short=AtRLP1; AltName: Full=Receptor of eMax; Flags: Precursor	1.65847e-35
9.1	Vitvi09g01324	chr09	20234499	20235970	TAF1_ARATHRecName: Full=Transcription initiation factor TFIID subunit 1; AltName: Full=TAFII250-A; AltName: Full=TBP-associated factor 1; Short=AtTAF1; AltName: Full=Transcription initiation factor TFIID subunit 1-A	9.2424e-48
9.1	Vitvi09g01325	chr09	20236949	20252631	---NA---	0
9.1	Vitvi09g01932	chr09	20259209	20263983	EIX2_SOLLCRecName: Full=Receptor-like protein EIX2; AltName: Full=EIX receptor 2; Flags: Precursor	6.09336e-133
9.1	Vitvi09g01327	chr09	20274122	20274400	PUB34_ARATHRecName: Full=U-box domain-containing protein 34; AltName: Full=Plant U-box protein 34; Includes: RecName: Full=E3 ubiquitin ligase; AltName: Full=RING-type E3 ubiquitin transferase; Includes: RecName: Full=Serine/threonine-protein kinase	1.03289e-21
9.1	Vitvi09g01933	chr09	20279684	20284103	RL74_ARATHRecName: Full=60S ribosomal protein L7-4	7.86381e-69
9.1	Vitvi09g01934	chr09	20294857	20299058	EIX1_SOLLCRecName: Full=Receptor-like protein EIX1; AltName: Full=EIX receptor 1; Flags: Precursor	1.36181e-65
9.1	Vitvi09g01935	chr09	20304473	20306111	EIX2_SOLLCRecName: Full=Receptor-like protein EIX2; AltName: Full=EIX receptor 2; Flags: Precursor	6.96932e-38
9.1	Vitvi09g01328	chr09	20306364	20307007	EFR_ARATHRecName: Full=LRR receptor-like serine/threonine-protein kinase EFR; AltName: Full=Elongation factor Tu receptor; Short=EF-Tu receptor; Flags: Precursor	3.662e-06
9.1	Vitvi09g01936	chr09	20310033	20310584	---NA---	0
9.1	Vitvi09g01937	chr09	20315607	20315852	---NA---	0
9.1	Vitvi09g01938	chr09	20315853	20317224	KN10B_ARATHRecName: Full=Kinesin-like protein KIN-10B	1.42601e-144
9.1	Vitvi09g01939	chr09	20340410	20342218	RL73_ARATHRecName: Full=60S ribosomal protein L7-3	1.59543e-116
9.1	Vitvi09g01940	chr09	20346043	20360572	RL73_ARATHRecName: Full=60S ribosomal protein L7-3	1.47771e-45
9.1	Vitvi09g01941	chr09	20363686	20364892	---NA---	0
9.1	Vitvi09g01329	chr09	20375075	20376289	NCASE_ORYSJRecName: Full=Neutral ceramidase; Short=N-CDase; Short=NCDase; Short=OsCDase; AltName: Full=Acylsphingosine deacylase; AltName: Full=N-acylsphingosine amidohydrolase; Flags: Precursor	1.11071e-18
9.1	Vitvi09g01942	chr09	20386786	20388302	---NA---	0
9.1	Vitvi09g01943	chr09	20391122	20391704	RL72_ARATHRecName: Full=60S ribosomal protein L7-2	3.48637e-37
9.1	Vitvi09g01944	chr09	20455961	20458804	RL74_ARATHRecName: Full=60S ribosomal protein L7-4	2.16602e-80
9.1	Vitvi09g01945	chr09	20472167	20476926	EIX2_SOLLCRecName: Full=Receptor-like protein EIX2; AltName: Full=EIX receptor 2; Flags: Precursor	1.09668e-127
9.1	Vitvi09g01330	chr09	20483947	20484520	---NA---	0
9.1	Vitvi09g01331	chr09	20490497	20490706	---NA---	0
9.1	Vitvi09g01946	chr09	20500143	20505989	EIX2_SOLLCRecName: Full=Receptor-like protein EIX2; AltName: Full=EIX receptor 2; Flags: Precursor	1.53404e-149
9.1	Vitvi09g01947	chr09	20518412	20527494	MTPC4_ARATHRecName: Full=Metal tolerance protein C4; Short=AtMTPc4; AltName: Full=AtMTP7	0
9.1	Vitvi09g01948	chr09	20548451	20551913	EIX2_SOLLCRecName: Full=Receptor-like protein EIX2; AltName: Full=EIX receptor 2; Flags: Precursor	3.31121e-117
9.1	Vitvi09g01332	chr09	20565631	20573112	MNS1_ARATHRecName: Full=Mannosyl-oligosaccharide 1,2-alpha-mannosidase MNS1; Short=AtMANIb; AltName: Full=Alpha-mannosidase IB	0
9.1	Vitvi09g01333	chr09	20588307	20588493	---NA---	0
9.1	Vitvi09g01949	chr09	20592765	20593582	MTPC4_ARATHRecName: Full=Metal tolerance protein C4; Short=AtMTPc4; AltName: Full=AtMTP7	3.01657e-14
9.1	Vitvi09g01335	chr09	20609473	20628942	EIX2_SOLLCRecName: Full=Receptor-like protein EIX2; AltName: Full=EIX receptor 2; Flags: Precursor	2.82378e-107
9.1	Vitvi09g01336	chr09	20637192	20637398	---NA---	0
9.1	Vitvi09g01950	chr09	20648320	20648529	---NA---	0
9.1	Vitvi09g01951	chr09	20652043	20656745	RCH2_ARATHRecName: Full=Receptor-like protein kinase 2; Flags: Precursor	6.12439e-36
9.1	Vitvi09g01337	chr09	20671397	20671562	---NA---	0
9.1	Vitvi09g01338	chr09	20680245	20681675	UCRIA_TOBACRecName: Full=Cytochrome b6-f complex iron-sulfur subunit 1, chloroplastic; AltName: Full=Plastohydroquinone:plastocyanin oxidoreductase iron-sulfur protein 1; AltName: Full=Rieske iron-sulfur protein 1; Short=ISP 1; Short=RISP 1; Flags: Precursor	7.31849e-53
9.1	Vitvi09g01339	chr09	20684187	20700021	---NA---	0
9.1	Vitvi09g01340	chr09	20717010	20717243	---NA---	0
9.1	Vitvi09g01952	chr09	20734461	20735459	---NA---	0
9.1	Vitvi09g01341	chr09	20759251	20759730	Y4729_ARATHRecName: Full=G-type lectin S-receptor-like serine/threonine-protein kinase At4g27290; Flags: Precursor	3.51451e-28
9.1	Vitvi09g01953	chr09	20762468	20765314	MTPC4_ARATHRecName: Full=Metal tolerance protein C4; Short=AtMTPc4; AltName: Full=AtMTP7	4.85703e-47
9.1	Vitvi09g01954	chr09	20785459	20791952	EIX2_SOLLCRecName: Full=Receptor-like protein EIX2; AltName: Full=EIX receptor 2; Flags: Precursor	1.12572e-99
9.1	Vitvi09g01342	chr09	20805323	20808251	MNS1_ARATHRecName: Full=Mannosyl-oligosaccharide 1,2-alpha-mannosidase MNS1; Short=AtMANIb; AltName: Full=Alpha-mannosidase IB	9.09227e-52
9.1	Vitvi09g01343	chr09	20809846	20813278	---NA---	0
9.1	Vitvi09g01955	chr09	20817331	20820077	EIX2_SOLLCRecName: Full=Receptor-like protein EIX2; AltName: Full=EIX receptor 2; Flags: Precursor	1.72234e-71
9.1	Vitvi09g01956	chr09	20830286	20833068	HIT4_ARATHRecName: Full=Protein HEAT INTOLERANT 4	8.47935e-10
9.1	Vitvi09g01957	chr09	20833086	20835019	HIT4_ARATHRecName: Full=Protein HEAT INTOLERANT 4	2.64566e-12
9.1	Vitvi09g01958	chr09	20835122	20835619	#N/A	#N/A
9.1	Vitvi09g01959	chr09	20835667	20836132	#N/A	#N/A
9.1	Vitvi09g01960	chr09	20847525	20847819	MTPC4_ARATHRecName: Full=Metal tolerance protein C4; Short=AtMTPc4; AltName: Full=AtMTP7	2.39172e-13
9.1	Vitvi09g01961	chr09	20863199	20865119	EIX2_SOLLCRecName: Full=Receptor-like protein EIX2; AltName: Full=EIX receptor 2; Flags: Precursor	8.15203e-57
9.1	Vitvi09g01344	chr09	20876861	20898060	MNS1_ARATHRecName: Full=Mannosyl-oligosaccharide 1,2-alpha-mannosidase MNS1; Short=AtMANIb; AltName: Full=Alpha-mannosidase IB	0
9.1	Vitvi09g01345	chr09	20914921	20915660	---NA---	0
9.1	Vitvi09g01346	chr09	20922199	20930272	---NA---	0
9.1	Vitvi09g01347	chr09	20937294	20938995	POLR2_ARATHRecName: Full=Retrovirus-related Pol polyprotein from transposon RE2; AltName: Full=Retro element 2; Short=AtRE2; Includes: RecName: Full=Protease RE2; Includes: RecName: Full=Reverse transcriptase RE2; Includes: RecName: Full=Endonuclease RE2	1.78872e-34
9.1	Vitvi09g01962	chr09	20942421	20945310	---NA---	0
9.1	Vitvi09g01348	chr09	20946341	20946520	---NA---	0
9.1	Vitvi09g01349	chr09	20947363	20948376	SSRB_CANFARecName: Full=Translocon-associated protein subunit beta; Short=TRAP-beta; AltName: Full=Glycoprotein 25H; Short=gp25H; AltName: Full=Signal sequence receptor subunit beta; Short=SSR-beta; Flags: Precursor	8.14466e-07
9.1	Vitvi09g01350	chr09	20962202	20962357	---NA---	0
9.1	Vitvi09g01351	chr09	20967416	20968437	---NA---	0
9.1	Vitvi09g01352	chr09	20973834	20989595	GAT28_ARATHRecName: Full=GATA transcription factor 28; AltName: Full=Protein TIFY 2A; AltName: Full=ZIM-like 2 protein	5.83504e-117
9.1	Vitvi09g01354	chr09	20995694	21007371	HEN4_ARATHRecName: Full=KH domain-containing protein HEN4; AltName: Full=Protein HUA ENHANCER 4	2.48857e-72
9.1	Vitvi09g01963	chr09	21009303	21009566	---NA---	0
9.1	Vitvi09g01355	chr09	21012559	21012816	POLX_TOBACRecName: Full=Retrovirus-related Pol polyprotein from transposon TNT 1-94; Includes: RecName: Full=Protease; Includes: RecName: Full=Reverse transcriptase; Includes: RecName: Full=Endonuclease	3.83401e-09
9.1	Vitvi09g01964	chr09	21016877	21017424	---NA---	0
9.1	Vitvi09g01965	chr09	21038533	21039116	---NA---	0
9.1	Vitvi09g01966	chr09	21041959	21043050	PRP2_SOYBNRecName: Full=Repetitive proline-rich cell wall protein 2; Flags: Precursor	1.64562e-14
9.1	Vitvi09g01356	chr09	21043971	21044174	---NA---	0
9.1	Vitvi09g01967	chr09	21059907	21060243	#N/A	#N/A
9.1	Vitvi09g01968	chr09	21064236	21064808	---NA---	0
9.1	Vitvi09g01969	chr09	21064905	21065864	---NA---	0
9.1	Vitvi09g01970	chr09	21070594	21071067	---NA---	0
9.1	Vitvi09g01971	chr09	21079661	21079858	---NA---	0
9.1	Vitvi09g01357	chr09	21123101	21123274	HLS1L_ARATHRecName: Full=Probable N-acetyltransferase HLS1-like	1.46472e-16
9.1	Vitvi09g01358	chr09	21129881	21131191	POLR1_ARATHRecName: Full=Retrovirus-related Pol polyprotein from transposon RE1; AltName: Full=Retro element 1; Short=AtRE1; Includes: RecName: Full=Protease RE1; Includes: RecName: Full=Reverse transcriptase RE1; Includes: RecName: Full=Endonuclease RE1	1.18761e-13
9.1	Vitvi09g01972	chr09	21136408	21137308	---NA---	0
9.1	Vitvi09g01359	chr09	21156459	21160031	TI214_VITVIRecName: Full=Protein TIC 214; AltName: Full=Translocon at the inner envelope membrane of chloroplasts 214; Short=AtTIC214	0
9.1	Vitvi09g01361	chr09	21166392	21167745	BBX32_ARATHRecName: Full=B-box zinc finger protein 32; AltName: Full=EIP6, EMF1-INTERACTING PROTEIN 6	3.42988e-29
9.1	Vitvi09g01973	chr09	21180702	21181750	---NA---	0
9.1	Vitvi09g01362	chr09	21189041	21189220	---NA---	0
9.1	Vitvi09g01974	chr09	21194967	21195493	---NA---	0
9.1	Vitvi09g01975	chr09	21200375	21200737	---NA---	0
9.1	Vitvi09g01976	chr09	21208444	21209775	---NA---	0
9.1	Vitvi09g01363	chr09	21217115	21217620	---NA---	0
9.1	Vitvi09g01364	chr09	21218860	21221702	BGA17_ARATHRecName: Full=Beta-galactosidase 17; Short=Lactase 17; Flags: Precursor	3.7698e-54
9.1	Vitvi09g01365	chr09	21241377	21241539	---NA---	0
9.1	Vitvi09g01366	chr09	21247738	21247875	---NA---	0
9.1	Vitvi09g01367	chr09	21267248	21267589	CLH1_ORYSJRecName: Full=Clathrin heavy chain 1	2.49972e-41
9.1	Vitvi09g01977	chr09	21268698	21268996	---NA---	0
9.1	Vitvi09g01368	chr09	21278517	21278864	EF1B1_ARATHRecName: Full=Elongation factor 1-beta 1; Short=EF-1-beta 1; AltName: Full=Elongation factor 1-beta' 1; Short=EF-1-beta' 1; AltName: Full=Elongation factor 1B-alpha 1; AltName: Full=eEF-1B alpha 1	8.54667e-19
9.1	Vitvi09g01978	chr09	21281952	21282482	---NA---	0
9.1	Vitvi09g01369	chr09	21289758	21290412	---NA---	0
9.1	Vitvi09g01370	chr09	21298492	21298791	---NA---	0
9.1	Vitvi09g01979	chr09	21318471	21318725	---NA---	0
9.1	Vitvi09g01371	chr09	21346615	21346947	---NA---	0
9.1	Vitvi09g01980	chr09	21374428	21374721	---NA---	0
9.1	Vitvi09g01372	chr09	21396072	21400478	---NA---	0
9.1	Vitvi09g01373	chr09	21401897	21408248	FBK21_ARATHRecName: Full=F-box/kelch-repeat protein At1g51550	0
9.1	Vitvi09g01374	chr09	21408985	21419687	Y3272_ARATHRecName: Full=Kelch repeat-containing protein At3g27220	0
9.1	Vitvi09g01981	chr09	21427354	21427426	#N/A	#N/A
9.1	Vitvi09g01375	chr09	21428588	21430647	---NA---	0
9.1	Vitvi09g01376	chr09	21434333	21438149	CTF7_ARATHRecName: Full=Protein CHROMOSOME TRANSMISSION FIDELITY 7; AltName: Full=Cohesion establishment factor CTF7; AltName: Full=Protein ESTABLISHMENT OF COHESION 1	1.58899e-113
9.1	Vitvi09g01377	chr09	21439383	21439559	---NA---	0
9.1	Vitvi09g01378	chr09	21451492	21451650	---NA---	0
9.1	Vitvi09g01982	chr09	21457323	21457844	SAU71_ARATHRecName: Full=Auxin-responsive protein SAUR71; AltName: Full=Protein SMALL AUXIN UP RNA 71	3.14535e-17
9.1	Vitvi09g01983	chr09	21482762	21483776	AXX15_SOYBNRecName: Full=Auxin-induced protein X15	6.71843e-16
9.1	Vitvi09g01379	chr09	21487106	21487600	SAU71_ARATHRecName: Full=Auxin-responsive protein SAUR71; AltName: Full=Protein SMALL AUXIN UP RNA 71	4.62748e-14
9.1	Vitvi09g01380	chr09	21507423	21510993	VPE_CITSIRecName: Full=Vacuolar-processing enzyme; Short=VPE; Flags: Precursor	0
9.1	Vitvi09g01381	chr09	21518824	21535675	AVPX_ARATHRecName: Full=Pyrophosphate-energized membrane proton pump 3; AltName: Full=AVP1-like protein 2; AltName: Full=Pyrophosphate-energized inorganic pyrophosphatase 3; Short=H(+)-PPase 3	0
9.1	Vitvi09g01382	chr09	21536163	21536889	---NA---	0
9.1	Vitvi09g01383	chr09	21550157	21561630	---NA---	0
9.1	Vitvi09g01384	chr09	21565341	21565853	SAU50_ARATHRecName: Full=Auxin-responsive protein SAUR50; AltName: Full=Protein SMALL AUXIN UP RNA 50	1.35528e-12
9.1	Vitvi09g01385	chr09	21569331	21569744	AX10A_SOYBNRecName: Full=Auxin-induced protein X10A	4.29089e-17
9.1	Vitvi09g01984	chr09	21572080	21572797	SAU72_ARATHRecName: Full=Auxin-responsive protein SAUR72; AltName: Full=Protein SMALL AUXIN UP RNA 72	3.69381e-17
9.1	Vitvi09g01386	chr09	21578428	21625632	SEN1_YEASTRecName: Full=Helicase SEN1; AltName: Full=tRNA-splicing endonuclease positive effector	5.14279e-93
9.1	Vitvi09g01387	chr09	21631214	21637288	PUS3_ARATHRecName: Full=RNA pseudouridine synthase 3, mitochondrial; AltName: Full=RNA pseudouridylate synthase 3; AltName: Full=RNA-uridine isomerase 3; Flags: Precursor	0
9.1	Vitvi09g01388	chr09	21641489	21646291	BRTL1_ARATHRecName: Full=Probable mitochondrial adenine nucleotide transporter BTL1; AltName: Full=Adenine nucleotide transporter BT1-like protein 1	6.11206e-173
9.1	Vitvi09g01985	chr09	21647480	21652722	RTNLT_ARATHRecName: Full=Reticulon-like protein B22; Short=AtRTNLB22	1.30395e-70
9.1	Vitvi09g01389	chr09	21653466	21671950	PUM5_ARATHRecName: Full=Pumilio homolog 5; Short=APUM-5; Short=AtPUM5	0
9.1	Vitvi09g01390	chr09	21675842	21679607	---NA---	0
9.1	Vitvi09g01391	chr09	21683519	21689865	---NA---	0
9.1	Vitvi09g01392	chr09	21689899	21690433	---NA---	0
9.1	Vitvi09g01393	chr09	21690866	21691685	---NA---	0
9.1	Vitvi09g01394	chr09	21696783	21699425	GDL15_ARATHRecName: Full=GDSL esterase/lipase At1g29670; AltName: Full=Extracellular lipase At1g29670; Flags: Precursor	7.11642e-139
9.1	Vitvi09g01395	chr09	21709227	21726296	GDL15_ARATHRecName: Full=GDSL esterase/lipase At1g29670; AltName: Full=Extracellular lipase At1g29670; Flags: Precursor	1.58049e-124
9.1	Vitvi09g01396	chr09	21730547	21731043	MTEFH_ARATHRecName: Full=Transcription termination factor MTEF18, mitochondrial; AltName: Full=Mitochondrial transcription termination factor 18; AltName: Full=Protein SUPPRESSOR OF HOT1-4 1; Flags: Precursor	0.000380373
9.1	Vitvi09g01986	chr09	21757787	21760634	GDL15_ARATHRecName: Full=GDSL esterase/lipase At1g29670; AltName: Full=Extracellular lipase At1g29670; Flags: Precursor	3.51034e-128
9.1	Vitvi09g01397	chr09	21769626	21778772	VATA_DAUCARecName: Full=V-type proton ATPase catalytic subunit A; Short=V-ATPase subunit A; AltName: Full=V-ATPase 69 kDa subunit; AltName: Full=Vacuolar proton pump subunit alpha	0
9.1	Vitvi09g01398	chr09	21778773	21783957	AATPC_ARATHRecName: Full=AAA-ATPase At3g50940; Flags: Precursor	3.93007e-146
9.1	Vitvi09g01399	chr09	21785218	21787069	AATPC_ARATHRecName: Full=AAA-ATPase At3g50940; Flags: Precursor	1.99985e-171
9.1	Vitvi09g01400	chr09	21788741	21793024	FA32A_DANRERecName: Full=Protein FAM32A-like	5.57475e-10
9.1	Vitvi09g01401	chr09	21793355	21804681	ST7R_ARATHRecName: Full=7-dehydrocholesterol reductase; Short=7-DHC reductase; AltName: Full=Protein DWARF 5; AltName: Full=Sterol Delta(7)-reductase	0
9.1	Vitvi09g01402	chr09	21809359	21819817	PPR46_ARATHRecName: Full=Putative pentatricopeptide repeat-containing protein At1g16830	3.7787e-151
9.1	Vitvi09g01987	chr09	21820706	21824435	---NA---	0
9.1	Vitvi09g01403	chr09	21824857	21840532	MED8_ARATHRecName: Full=Mediator of RNA polymerase II transcription subunit 8; AltName: Full=Protein SETH 10	0
9.1	Vitvi09g01404	chr09	21846544	21856189	MARH8_MOUSERecName: Full=E3 ubiquitin-protein ligase MARCH8; AltName: Full=Cellular modulator of immune recognition; Short=c-MIR; AltName: Full=Membrane-associated RING finger protein 8; AltName: Full=Membrane-associated RING-CH protein VIII; Short=MARCH-VIII; AltName: Full=RING-type E3 ubiquitin transferase MARCH8	1.75287e-09
9.1	Vitvi09g01988	chr09	21856612	21857945	---NA---	0
9.1	Vitvi09g01405	chr09	21857946	21860542	---NA---	0
9.1	Vitvi09g01406	chr09	21873238	21874788	TF21_SCHPORecName: Full=Transposon Tf2-1 polyprotein; AltName: Full=Retrotransposable element Tf2 155 kDa protein	1.80343e-09
9.1	Vitvi09g01407	chr09	21880901	21883189	SBT19_ARATHRecName: Full=Subtilisin-like protease SBT1.9; AltName: Full=Subtilase subfamily 1 member 9; Short=AtSBT1.9; Flags: Precursor	0
9.1	Vitvi09g01989	chr09	21885971	21888576	HAP2_ARATHRecName: Full=Protein HAPLESS 2; AltName: Full=GENERATIVE CELL SPECIFIC 1; Flags: Precursor	9.29804e-05
9.1	Vitvi09g01990	chr09	21889401	21889960	TOM71_ARATHRecName: Full=Mitochondrial import receptor subunit TOM7-1; AltName: Full=Translocase of outer membrane 7 kDa subunit 1	6.73695e-22
9.1	Vitvi09g01408	chr09	21891876	21897513	MTEF6_ARATHRecName: Full=Transcription termination factor MTERF6, chloroplastic/mitochondrial; AltName: Full=Mitochondrial transcription termination factor 6; AltName: Full=Protein PIGMENT DEFECTIVE 191; Flags: Precursor	4.01352e-37
9.1	Vitvi09g01409	chr09	21898465	21899955	---NA---	0
9.1	Vitvi09g01991	chr09	21900958	21902274	---NA---	0
9.1	Vitvi09g01410	chr09	21902723	21913202	PUB35_ARATHRecName: Full=U-box domain-containing protein 35; AltName: Full=Plant U-box protein 35; Includes: RecName: Full=E3 ubiquitin ligase; AltName: Full=RING-type E3 ubiquitin transferase; Includes: RecName: Full=Serine/threonine-protein kinase	4.40861e-141
9.1	Vitvi09g01411	chr09	21916556	21919061	PRK1_ARATHRecName: Full=Pollen receptor-like kinase 1; Short=AtPRK1; AltName: Full=LRR receptor-like serine/threonine-protein kinase RLK; Flags: Precursor	0
9.1	Vitvi09g01412	chr09	21922678	21924752	QRT3_ARATHRecName: Full=Polygalacturonase QRT3; Short=AtQRT3; Short=PG QRT3; AltName: Full=Pectinase QRT3; AltName: Full=Protein QUARTET 3; Flags: Precursor	7.06551e-178
9.1	Vitvi09g01992	chr09	21929361	21952666	CAS1_PANGIRecName: Full=Cycloartenol Synthase; Short=PgCAS; AltName: Full=Phytosterol synthase	0
9.1	Vitvi09g01993	chr09	21955183	21955549	---NA---	0
9.1	Vitvi09g01413	chr09	21957153	21975876	CAS1_PANGIRecName: Full=Cycloartenol Synthase; Short=PgCAS; AltName: Full=Phytosterol synthase	0
9.1	Vitvi09g01994	chr09	21980184	21982575	---NA---	0
9.1	Vitvi09g01414	chr09	21988345	22006054	CAS1_PANGIRecName: Full=Cycloartenol Synthase; Short=PgCAS; AltName: Full=Phytosterol synthase	0
9.1	Vitvi09g01416	chr09	22010107	22017455	BAMS2_PANGIRecName: Full=Beta-amyrin synthase 2; AltName: Full=Oxidosqualene cyclase 2	1.01712e-82
9.1	Vitvi09g01995	chr09	22017456	22025424	BAMS2_PANGIRecName: Full=Beta-amyrin synthase 2; AltName: Full=Oxidosqualene cyclase 2	2.67027e-90
9.1	Vitvi09g01996	chr09	22025446	22025587	---NA---	0
9.1	Vitvi09g01418	chr09	22025965	22027014	BAMS1_PANGIRecName: Full=Beta-amyrin synthase 1; Short=Pgb-AS; AltName: Full=Oxidosqualene cyclase 1	1.03552e-30
9.1	Vitvi09g01419	chr09	22033380	22034054	---NA---	0
9.1	Vitvi09g01420	chr09	22046475	22067144	CAS1_PANGIRecName: Full=Cycloartenol Synthase; Short=PgCAS; AltName: Full=Phytosterol synthase	0
9.1	Vitvi09g01423	chr09	22093289	22094200	---NA---	0
9.1	Vitvi09g01424	chr09	22094433	22097730	---NA---	0
9.1	Vitvi09g01425	chr09	22101789	22109333	CAS1_PANGIRecName: Full=Cycloartenol Synthase; Short=PgCAS; AltName: Full=Phytosterol synthase	1.165e-81
9.1	Vitvi09g01426	chr09	22112718	22118770	BAMS_BETPLRecName: Full=Beta-amyrin synthase	0
9.1	Vitvi09g01427	chr09	22125467	22133940	BAMS_BETPLRecName: Full=Beta-amyrin synthase	0
9.1	Vitvi09g01429	chr09	22154680	22159973	BAMS1_PANGIRecName: Full=Beta-amyrin synthase 1; Short=Pgb-AS; AltName: Full=Oxidosqualene cyclase 1	0
9.1	Vitvi09g01430	chr09	22165490	22165750	---NA---	0
9.1	Vitvi09g01997	chr09	22170611	22171665	POLR1_ARATHRecName: Full=Retrovirus-related Pol polyprotein from transposon RE1; AltName: Full=Retro element 1; Short=AtRE1; Includes: RecName: Full=Protease RE1; Includes: RecName: Full=Reverse transcriptase RE1; Includes: RecName: Full=Endonuclease RE1	9.77481e-06
9.1	Vitvi09g01431	chr09	22172532	22172879	AARE2_ORYSJRecName: Full=Acylamino-acid-releasing enzyme 2; Short=AARE2	3.27775e-31
9.1	Vitvi09g01432	chr09	22178130	22201147	CAS2_BETPLRecName: Full=Cycloartenol synthase 2	8.51712e-165
9.1	Vitvi09g01435	chr09	22214850	22215224	Y4729_ARATHRecName: Full=G-type lectin S-receptor-like serine/threonine-protein kinase At4g27290; Flags: Precursor	1.65183e-11
9.1	Vitvi09g01436	chr09	22216869	22217448	---NA---	0
9.1	Vitvi09g01437	chr09	22228468	22232411	BAMS1_PANGIRecName: Full=Beta-amyrin synthase 1; Short=Pgb-AS; AltName: Full=Oxidosqualene cyclase 1	6.32872e-161
9.1	Vitvi09g01439	chr09	22232941	22236279	BAMS1_PANGIRecName: Full=Beta-amyrin synthase 1; Short=Pgb-AS; AltName: Full=Oxidosqualene cyclase 1	1.74692e-62
9.1	Vitvi09g01441	chr09	22236816	22237238	EGC1_ARATHRecName: Full=Putative EG45-like domain containing protein 1; AltName: Full=Plant natriuretic peptide B; Short=AtEXPR2; Short=AtPNP-B; Short=Ath-ExpGamma-1.1; Flags: Precursor	6.21236e-09
9.1	Vitvi09g01442	chr09	22241180	22243818	MYO17_ARATHRecName: Full=Myosin-17; AltName: Full=Myosin XI K; Short=AtXIK	1.96449e-47
9.1	Vitvi09g01998	chr09	22243819	22245264	MYO11_ARATHRecName: Full=Myosin-11; AltName: Full=Myosin XI E; Short=AtXIE	6.95021e-30
9.1	Vitvi09g01999	chr09	22249329	22249484	---NA---	0
9.1	Vitvi09g02000	chr09	22249733	22252732	#N/A	#N/A
9.1	Vitvi09g02001	chr09	22255626	22265771	BAMS1_PANGIRecName: Full=Beta-amyrin synthase 1; Short=Pgb-AS; AltName: Full=Oxidosqualene cyclase 1	1.63964e-28
9.1	Vitvi09g02002	chr09	22266317	22274249	BAMS1_PANGIRecName: Full=Beta-amyrin synthase 1; Short=Pgb-AS; AltName: Full=Oxidosqualene cyclase 1	0
9.1	Vitvi09g01443	chr09	22296148	22297483	---NA---	0
9.1	Vitvi09g02003	chr09	22300742	22304109	BAMS_BETPLRecName: Full=Beta-amyrin synthase	0
9.1	Vitvi09g02004	chr09	22304110	22305649	BAMS2_PANGIRecName: Full=Beta-amyrin synthase 2; AltName: Full=Oxidosqualene cyclase 2	3.42629e-66
9.1	Vitvi09g02005	chr09	22305733	22306330	---NA---	0
9.1	Vitvi09g02006	chr09	22307915	22313848	BAMS_BETPLRecName: Full=Beta-amyrin synthase	0
9.1	Vitvi09g02007	chr09	22331931	22338999	---NA---	0
9.1	Vitvi09g02008	chr09	22339721	22345662	BAMS_BETPLRecName: Full=Beta-amyrin synthase	0
9.1	Vitvi09g01444	chr09	22352376	22354893	BAMS_BETPLRecName: Full=Beta-amyrin synthase	5.66422e-166
9.1	Vitvi09g02009	chr09	22355957	22356055	---NA---	0
9.1	Vitvi09g01445	chr09	22356599	22365226	---NA---	0
9.1	Vitvi09g02010	chr09	22366563	22368806	BAMS1_PANGIRecName: Full=Beta-amyrin synthase 1; Short=Pgb-AS; AltName: Full=Oxidosqualene cyclase 1	0
9.1	Vitvi09g01446	chr09	22368807	22376060	BAMS2_PANGIRecName: Full=Beta-amyrin synthase 2; AltName: Full=Oxidosqualene cyclase 2	0
9.1	Vitvi09g02011	chr09	22390924	22395615	---NA---	0
9.1	Vitvi09g01447	chr09	22396557	22397557	PUR4_ARATHRecName: Full=Probable phosphoribosylformylglycinamidine synthase, chloroplastic/mitochondrial; Short=FGAM synthase; Short=FGAMS; AltName: Full=Formylglycinamide ribonucleotide amidotransferase; Short=FGAR amidotransferase; Short=FGAR-AT; AltName: Full=Formylglycinamide ribotide amidotransferase; Flags: Precursor	4.39259e-77
9.1	Vitvi09g01448	chr09	22418689	22420791	GERS_RHISYRecName: Full=Germanicol synthase; Short=RsM1	3.40386e-42
9.1	Vitvi09g01449	chr09	22433243	22434849	GERS_RHISYRecName: Full=Germanicol synthase; Short=RsM1	7.48991e-117
9.1	Vitvi09g01450	chr09	22439686	22439895	BAMS2_PANGIRecName: Full=Beta-amyrin synthase 2; AltName: Full=Oxidosqualene cyclase 2	1.41448e-14
9.1	Vitvi09g02012	chr09	22441730	22446947	BAMS_BETPLRecName: Full=Beta-amyrin synthase	0
9.1	Vitvi09g01451	chr09	22463395	22467712	BAMS_BETPLRecName: Full=Beta-amyrin synthase	0
9.1	Vitvi09g02013	chr09	22476571	22477897	---NA---	0
9.1	Vitvi09g01452	chr09	22495969	22496571	C7A52_PANGIRecName: Full=Beta-amyrin 28-monooxygenase; AltName: Full=Beta-amyrin 28-oxidase; AltName: Full=Cytochrome P450 CYP716A52v2; AltName: Full=Oleanic acid synthase; Short=PgOAS	1.55991e-20
9.1	Vitvi09g01453	chr09	22497270	22512320	CAS1_PANGIRecName: Full=Cycloartenol Synthase; Short=PgCAS; AltName: Full=Phytosterol synthase	0
9.1	Vitvi09g01454	chr09	22560444	22560719	---NA---	0
9.1	Vitvi09g01455	chr09	22579235	22596546	SRF5_ARATHRecName: Full=Protein STRUBBELIG-RECEPTOR FAMILY 5; AltName: Full=Leucine-rich repeat receptor kinase-like protein SRF5; Flags: Precursor	0
9.1	Vitvi09g01456	chr09	22597050	22602230	PPCT_HUMANRecName: Full=Phosphatidylcholine transfer protein; Short=PC-TP; AltName: Full=START domain-containing protein 2; Short=StARD2; AltName: Full=StAR-related lipid transfer protein 2	6.84354e-07
9.1	Vitvi09g01457	chr09	22603649	22613699	ECT2_ARATHRecName: Full=YTH domain-containing protein ECT2; AltName: Full=Protein EVOLUTIONARILY CONSERVED C-TERMINAL REGION 2	1.15753e-120
9.1	Vitvi09g01458	chr09	22621382	22628698	OCT7_ARATHRecName: Full=Organic cation/carnitine transporter 7; Short=AtOCT7	0
9.1	Vitvi09g01459	chr09	22633149	22640751	PHL6_ARATHRecName: Full=Myb family transcription factor PHL6; AltName: Full=Protein PHR1-LIKE 6	2.24701e-131
9.1	Vitvi09g01460	chr09	22641987	22663893	---NA---	0
9.1	Vitvi09g01462	chr09	22664508	22694713	---NA---	0
9.1	Vitvi09g01464	chr09	22704239	22716069	RGAP7_ARATHRecName: Full=Rho GTPase-activating protein 7; AltName: Full=Rho-type GTPase-activating protein 7	7.08875e-07
9.1	Vitvi09g01465	chr09	22734039	22735350	HST_ARATHRecName: Full=Shikimate O-hydroxycinnamoyltransferase; AltName: Full=Hydroxycinnamoyl transferase; AltName: Full=Hydroxycinnamoyl-Coenzyme A shikimate/quinate hydroxycinnamoyltransferase	1.60535e-36
9.1	Vitvi09g01466	chr09	22738827	22751612	LUH_ARATHRecName: Full=Transcriptional corepressor LEUNIG_HOMOLOG; AltName: Full=Protein MUCILAGE-MODIFIED 1	1.7536e-08
9.1	Vitvi09g01467	chr09	22755214	22771619	---NA---	0
9.1	Vitvi09g01468	chr09	22785940	22787669	HST_TOBACRecName: Full=Shikimate O-hydroxycinnamoyltransferase; AltName: Full=Hydroxycinnamoyl transferase; AltName: Full=Hydroxycinnamoyl-Coenzyme A shikimate/quinate hydroxycinnamoyltransferase	1.37618e-39
9.1	Vitvi09g01469	chr09	22794596	22798054	HST_ARATHRecName: Full=Shikimate O-hydroxycinnamoyltransferase; AltName: Full=Hydroxycinnamoyl transferase; AltName: Full=Hydroxycinnamoyl-Coenzyme A shikimate/quinate hydroxycinnamoyltransferase	5.96089e-43
9.1	Vitvi09g01470	chr09	22802624	22809517	---NA---	0
9.1	Vitvi09g02014	chr09	22831232	22832101	---NA---	0
9.1	Vitvi09g01471	chr09	22832402	22834016	---NA---	0
9.1	Vitvi09g01472	chr09	22835517	22837927	---NA---	0
9.1	Vitvi09g01473	chr09	22838432	22849239	HC173_ARATHRecName: Full=Protein HIGH CHLOROPHYLL FLUORESCENCE PHENOTYPE 173, chloroplastic; Flags: Precursor	0
9.1	Vitvi09g01474	chr09	22849834	22865717	HAC12_ARATHRecName: Full=Histone acetyltransferase HAC12	0
9.1	Vitvi09g01486	chr09	22879356	22886287	---NA---	0
9.1	Vitvi09g02015	chr09	22888656	22889142	---NA---	0
9.1	Vitvi09g01476	chr09	22892759	22893391	---NA---	0
9.1	Vitvi09g01477	chr09	22893513	22894818	POLX_TOBACRecName: Full=Retrovirus-related Pol polyprotein from transposon TNT 1-94; Includes: RecName: Full=Protease; Includes: RecName: Full=Reverse transcriptase; Includes: RecName: Full=Endonuclease	3.86388e-28
9.1	Vitvi09g01478	chr09	22900431	22902851	RH21_ARATHRecName: Full=DEAD-box ATP-dependent RNA helicase 21	0
9.1	Vitvi09g01479	chr09	22904524	22906281	IDD2_ARATHRecName: Full=Zinc finger protein GAI-ASSOCIATED FACTOR 1; AltName: Full=Protein indeterminate-domain 2	9.09387e-110
9.1	Vitvi09g01480	chr09	22906675	22911517	FRS4_ARATHRecName: Full=Protein FAR1-RELATED SEQUENCE 4	0
9.1	Vitvi09g01481	chr09	22926556	22932712	---NA---	0
9.1	Vitvi09g01482	chr09	22936978	22937148	---NA---	0
9.1	Vitvi09g01483	chr09	22940972	22945636	---NA---	0
9.1	Vitvi09g01484	chr09	22970696	23003122	CIP73_LOTJARecName: Full=Ubiquitin-like domain-containing protein CIP73; AltName: Full=CCaMK-interacting protein of approximately 73 kDa	8.19244e-61
9.1	Vitvi09g02016	chr09	23005201	23006644	---NA---	0
10.1	Vitvi10g00893	chr10	11424040	11424216	---NA---	0
10.1	Vitvi10g01899	chr10	11425089	11425508	---NA---	0
10.1	Vitvi10g00894	chr10	11434929	11436029	---NA---	0
10.1	Vitvi10g00895	chr10	11437182	11448610	ANK2_HUMANRecName: Full=Ankyrin-2; Short=ANK-2; AltName: Full=Ankyrin-B; AltName: Full=Brain ankyrin; AltName: Full=Non-erythroid ankyrin	2.30258e-05
10.1	Vitvi10g00896	chr10	11464012	11464305	---NA---	0
10.1	Vitvi10g00897	chr10	11467783	11469369	---NA---	0
10.1	Vitvi10g00898	chr10	11473744	11475894	---NA---	0
10.1	Vitvi10g00899	chr10	11485292	11541309	CCC1_ORYSJRecName: Full=Cation-chloride cotransporter 1; Short=OsCCC1; AltName: Full=Potassium-chloride cotransporter 1	0
10.1	Vitvi10g00902	chr10	11550849	11554082	CAAT1_ARATHRecName: Full=Cationic amino acid transporter 1; AltName: Full=Amino acid transporter 1	0
10.1	Vitvi10g00903	chr10	11556580	11558713	MSP1_ORYSJRecName: Full=Leucine-rich repeat receptor protein kinase MSP1; AltName: Full=Protein MULTIPLE SPOROCYTE 1; Flags: Precursor	6.00622e-151
10.1	Vitvi10g00904	chr10	11563988	11565713	CAAT1_ARATHRecName: Full=Cationic amino acid transporter 1; AltName: Full=Amino acid transporter 1	0
10.1	Vitvi10g00905	chr10	11569827	11658427	AIR9_ARATHRecName: Full=187-kDa microtubule-associated protein AIR9; AltName: Full=Auxin-induced in root cultures protein 9	0
10.1	Vitvi10g01900	chr10	11661709	11668420	---NA---	0
10.1	Vitvi10g00906	chr10	11671149	11688041	ACD11_ARATHRecName: Full=Accelerated cell death 11; AltName: Full=Ceramide-1-phosphate transfer protein ACD11; AltName: Full=Glycolipid transfer protein domain-containing protein ACD11	6.61551e-83
17.1	Vitvi17g01310	chr17	3326	5062	#N/A	#N/A
17.1	Vitvi17g00001	chr17	5349	8469	GATA_MOOTARecName: Full=Glutamyl-tRNA(Gln) amidotransferase subunit A; Short=Glu-ADT subunit A	4.07574e-18
17.1	Vitvi17g00002	chr17	9719	22310	TSN1_ARATHRecName: Full=Ribonuclease TUDOR 1; Short=AtTudor1; Short=TUDOR-SN protein 1	0
17.1	Vitvi17g01311	chr17	38042	41410	CALX_SOYBNRecName: Full=Calnexin homolog; Flags: Precursor	0
17.1	Vitvi17g01312	chr17	48033	50657	---NA---	0
17.1	Vitvi17g01313	chr17	71691	72319	#N/A	#N/A
17.1	Vitvi17g01314	chr17	72452	73360	---NA---	0
17.1	Vitvi17g01315	chr17	73810	77555	---NA---	0
17.1	Vitvi17g01316	chr17	77655	78167	#N/A	#N/A
17.1	Vitvi17g01317	chr17	78241	82153	FRS5_ARATHRecName: Full=Protein FAR1-RELATED SEQUENCE 5	3.0333e-121
17.1	Vitvi17g00003	chr17	82176	85698	SPS1_ORYSJRecName: Full=Solanesyl-diphosphate synthase 1, mitochondrial; Short=OsSPS1; AltName: Full=All-trans-nonaprenyl-diphosphate synthase 1 (geranyl-diphosphate specific); Flags: Precursor	4.03086e-43
17.1	Vitvi17g00004	chr17	92470	97041	SDAF2_ARATHRecName: Full=Succinate dehydrogenase assembly factor 2, mitochondrial; Short=SDH assembly factor 2; Flags: Precursor	2.26416e-79
17.1	Vitvi17g00005	chr17	99773	102205	SDR1_ARATHRecName: Full=(+)-neomenthol dehydrogenase; AltName: Full=Menthone:neomenthol reductase; AltName: Full=Short-chain dehydrogenase/reductase 1; Short=AtSDR1	8.63168e-61
17.1	Vitvi17g00006	chr17	103527	105310	---NA---	0
17.1	Vitvi17g00007	chr17	114705	115649	TF27_SCHPORecName: Full=Transposon Tf2-7 polyprotein; AltName: Full=Retrotransposable element Tf2 155 kDa protein	1.71228e-22
17.1	Vitvi17g00008	chr17	116767	117563	---NA---	0
17.1	Vitvi17g00009	chr17	120991	121242	---NA---	0
17.1	Vitvi17g00010	chr17	123954	124395	---NA---	0
17.1	Vitvi17g00011	chr17	140782	145329	---NA---	0
17.1	Vitvi17g00012	chr17	155599	162194	MAPC2_ARATHRecName: Full=Calcium-dependent mitochondrial ATP-magnesium/phosphate carrier protein 2; Short=AtAPC2; Short=Mitochondrial ATP-Mg/Pi carrier protein 2	0
17.1	Vitvi17g00014	chr17	162657	166829	PP441_ARATHRecName: Full=Pentatricopeptide repeat-containing protein At5g61800	0
17.1	Vitvi17g01318	chr17	166983	168036	---NA---	0
17.1	Vitvi17g01319	chr17	168224	170721	PPR21_ARATHRecName: Full=Pentatricopeptide repeat-containing protein At1g08070, chloroplastic; AltName: Full=Protein ORGANELLE TRANSCRIPT PROCESSING 82; Flags: Precursor	2.6226e-155
17.1	Vitvi17g00015	chr17	171031	176134	CRL_ARATHRecName: Full=Chromophore lyase CRL, chloroplastic; AltName: Full=Protein CONSTITUTIVE ACTIVATOR OF AAA-ATPase 33; AltName: Full=Protein CRUMPLED LEAF	1.81761e-152
17.1	Vitvi17g00016	chr17	176442	178137	RUBR1_DESDARecName: Full=Rubredoxin-1; Short=Rd-1	1.00091e-07
17.1	Vitvi17g00017	chr17	179377	183308	IX10L_ARATHRecName: Full=Probable beta-1,4-xylosyltransferase IRX10L; AltName: Full=Glucuronoxylan glucuronosyltransferase 1; Short=AtGUT1; AltName: Full=Glucuronoxylan glucuronosyltransferase 2; Short=AtGUT2; AltName: Full=Protein IRREGULAR XYLEM 10-like; AltName: Full=Xylan xylosyltransferase IRX10L	0
17.1	Vitvi17g00018	chr17	184198	186497	PITC_DICDIRecName: Full=Phosphatidylinositol transfer protein 3; AltName: Full=CRAL-TRIO domain-containing protein pitC; AltName: Full=Random slug protein 5	3.65195e-08
17.1	Vitvi17g00019	chr17	187489	193629	ESF2_CANALRecName: Full=Pre-rRNA-processing protein ESF2; AltName: Full=18S rRNA factor 2	5.31746e-49
17.1	Vitvi17g00020	chr17	195026	201452	PP428_ARATHRecName: Full=Pentatricopeptide repeat-containing protein At5g50990	0
17.1	Vitvi17g00021	chr17	203346	205367	FLLH_POPTRRecName: Full=Floricaula/leafy homolog; AltName: Full=PTLF	0
17.1	Vitvi17g00022	chr17	205854	210549	SYGM1_ARATHRecName: Full=Glycine--tRNA ligase, mitochondrial 1; AltName: Full=Diadenosine tetraphosphate synthetase; Short=Ap4A synthetase; AltName: Full=Glycyl-tRNA synthetase 1; Short=GlyRS-1; Flags: Precursor	0
17.1	Vitvi17g01320	chr17	211247	217793	---NA---	0
17.1	Vitvi17g00023	chr17	219910	221318	ORTH2_ARATHRecName: Full=E3 ubiquitin-protein ligase ORTHRUS 2; AltName: Full=Protein VARIANT IN METHYLATION 1; AltName: Full=RING-type E3 ubiquitin transferase ORTHRUS 2	5.86489e-33
17.1	Vitvi17g01321	chr17	232162	233670	---NA---	0
17.1	Vitvi17g00024	chr17	234186	235128	TM16B_ARATHRecName: Full=Mitochondrial import inner membrane translocase subunit PAM16 like 2; Short=AtPAM16; Short=AtPAM16L2; AltName: Full=Presequence translocated-associated motor subunit PAM16; AltName: Full=Protein MUTANT SNC1-ENHANCING 5; AltName: Full=Protein THAXTOMIN A RESISTANT 1; Flags: Precursor	1.5595e-52
17.1	Vitvi17g00025	chr17	240470	242347	EF114_ARATHRecName: Full=Ethylene-responsive transcription factor ERF114; AltName: Full=ERF bud enhancer	1.22603e-47
17.1	Vitvi17g00026	chr17	248508	273176	BON1_ARATHRecName: Full=Protein BONZAI 1; AltName: Full=COPINE 1	0
17.1	Vitvi17g00027	chr17	276798	288266	GRWD1_HUMANRecName: Full=Glutamate-rich WD repeat-containing protein 1	0.000279677
17.1	Vitvi17g00028	chr17	289495	299566	OML4_ORYSJRecName: Full=Protein MEI2-like 4; Short=OML4; AltName: Full=MEI2-like protein 4	0
17.1	Vitvi17g01322	chr17	307374	309684	MHF1_ARATHRecName: Full=Protein MHF1 homolog; Short=AtMHF1	2.23692e-52
17.1	Vitvi17g00029	chr17	310903	312788	ASR3_ARATHRecName: Full=Trihelix transcription factor ASR3; AltName: Full=Protein ARABIDOPSIS SH4-RELATED3	2.76735e-96
17.1	Vitvi17g00030	chr17	312988	315095	CHLM_ARATHRecName: Full=Magnesium protoporphyrin IX methyltransferase, chloroplastic; Flags: Precursor	2.55653e-162
17.1	Vitvi17g00031	chr17	316196	322376	MANA2_ARATHRecName: Full=Probable alpha-mannosidase At5g13980; Flags: Precursor	0
17.1	Vitvi17g00032	chr17	323497	331534	SRP68_CANFARecName: Full=Signal recognition particle subunit SRP68; Short=SRP68; AltName: Full=Signal recognition particle 68 kDa protein	2.61809e-98
17.1	Vitvi17g00033	chr17	332717	346631	AGD3_ARATHRecName: Full=ADP-ribosylation factor GTPase-activating protein AGD3; Short=ARF GAP AGD3; AltName: Full=Protein ARF-GAP DOMAIN 3; Short=AtAGD3; AltName: Full=Protein FORKED 2; AltName: Full=Protein SCARFACE; AltName: Full=Protein VASCULAR NETWORK 3	0
17.1	Vitvi17g00035	chr17	355596	356288	---NA---	0
17.1	Vitvi17g00036	chr17	356483	362375	ARF2A_SOLLCRecName: Full=Auxin response factor 2A; Short=SlARF2A	0
17.1	Vitvi17g00037	chr17	364482	368006	ICE1_ARATHRecName: Full=Transcription factor ICE1; AltName: Full=Basic helix-loop-helix protein 116; Short=AtbHLH116; Short=bHLH 116; AltName: Full=Inducer of CBF expression 1; AltName: Full=Transcription factor EN 45; AltName: Full=Transcription factor SCREAM; AltName: Full=bHLH transcription factor bHLH116	6.88975e-140
17.1	Vitvi17g00038	chr17	374264	380924	CLPAA_SOLLCRecName: Full=ATP-dependent Clp protease ATP-binding subunit ClpA homolog CD4A, chloroplastic; Flags: Precursor	0
17.1	Vitvi17g01323	chr17	381125	381424	---NA---	0
17.1	Vitvi17g00039	chr17	381441	389338	DPHS1_ARATHRecName: Full=Dual specificity protein phosphatase PHS1; AltName: Full=Protein PROPYZAMIDE-HYPERSENSITIVE 1	0
17.1	Vitvi17g00040	chr17	392541	395340	SCP45_ARATHRecName: Full=Serine carboxypeptidase-like 45; Flags: Precursor	0
17.1	Vitvi17g00041	chr17	398419	407564	SCD2_ARATHRecName: Full=Coiled-coil domain-containing protein SCD2; AltName: Full=Protein STOMATAL CYTOKINESIS DEFECTIVE 2	0
17.1	Vitvi17g00042	chr17	409587	409729	RLP4_ARATHRecName: Full=Receptor-like protein 4; Short=AtRLP4; Flags: Precursor	1.20615e-08
[truncated: 142 more rows]
